# Supplementary material for: A Comprehensive Study of Gradient Conditions for Deep Proteome Discovery in a Complex Protein Matrix
Source: Int J Mol Sci. 2022 Oct 3;23(19):11714. doi: 10.3390/ijms231911714 (PMC9569591; doi:10.3390/ijms231911714)
Supplement: Supplementary file 1 [file ijms-23-11714-s001.zip]

Archive with 3 entries (3 files):
- Suppplementary information_Greenlief.pdf
- Table S2.xlsx
- Table S3.xlsx
