# Supplementary material for: A Comprehensive Study of Gradient Conditions for Deep Proteome Discovery in a Complex Protein Matrix
Source: Int J Mol Sci. 2022 Oct 3;23(19):11714. doi: 10.3390/ijms231911714 (PMC9569591; doi:10.3390/ijms231911714)
Supplement: Supplementary file 1 [file ijms-23-11714-s001.zip › Table S2.xlsx]

## Sheet: 4127 proteins
	Protein ID	linear_1 Unique Spectral Count	linear_2 Unique Spectral Count	linear_3 Unique Spectral Count	quick_1 Unique Spectral Count	quick_2 Unique Spectral Count	quick_3 Unique Spectral Count	slow_1 Unique Spectral Count	slow_2 Unique Spectral Count	slow_3 Unique Spectral Count	step2_1 Unique Spectral Count	step2_2 Unique Spectral Count	step2_3 Unique Spectral Count	step_1 Unique Spectral Count	step_2 Unique Spectral Count	step_3 Unique Spectral Count
		linear	linear	linear	logarithm-like	logarithm-like	logarithm-like	exponent-like	exponent-like	exponent-like	stepwise	stepwise	stepwise	steplinear	steplinear	steplinear
StepLinear-only proteinsinear-onLinear-only proteinsy proteins	O00330	0	0	0	0	0	0	0	0	0	0	0	0	3	0	5
Linear-only proteins	O14497	1	0	0	2	0	0	1	0	2	0	1	1	0	0	0
Linear-only proteins	O14976	1	0	1	1	3	0	1	0	0	0	0	1	0	0	0
StepLinear-only proteinsinear-onLinear-only proteinsy proteins	O15116	0	0	0	1	0	1	0	0	0	0	0	0	0	1	0
Linear-only proteins	O15164	0	2	0	1	1	0	1	0	0	0	0	1	0	0	0
Linear-only proteins	O15231	1	2	0	1	0	2	0	0	0	0	0	1	0	0	0
Linear-only proteins	O43292	2	4	2	0	1	1	0	2	1	0	1	1	0	0	0
Linear-only proteins	O60294	1	0	0	1	0	0	0	0	2	0	1	0	0	0	0
StepLinear-only proteinsinear-onLinear-only proteinsy proteins	O60499	0	0	0	1	1	0	0	0	0	1	0	1	0	0	2
StepLinear-only proteinsinear-onLinear-only proteinsy proteins	O75376	0	0	0	0	1	0	0	0	0	0	0	1	0	2	1
StepLinear-only proteinsinear-onLinear-only proteinsy proteins	O75616	0	0	0	0	0	0	0	0	0	0	0	0	1	0	1
StepLinear-only proteinsinear-onLinear-only proteinsy proteins	O95274	0	0	0	0	0	0	0	0	1	0	0	0	1	1	0
StepLinear-only proteinsinear-onLinear-only proteinsy proteins	O95479	0	0	0	0	2	1	0	0	1	0	0	0	1	0	0
StepLinear-only proteinsinear-onLinear-only proteinsy proteins	P05109	0	0	0	0	0	0	1	1	1	0	2	0	2	1	2
StepLinear-only proteinsinear-onLinear-only proteinsy proteins	P05181	0	0	0	0	0	0	0	2	2	0	4	0	1	0	1
StepLinear-only proteinsinear-onLinear-only proteinsy proteins	P09211	0	0	0	0	3	2	0	1	0	0	0	0	0	1	0
Linear-only proteins	P10646	0	2	1	0	0	1	0	0	0	1	1	0	0	0	0
StepLinear-only proteinsinear-onLinear-only proteinsy proteins	P42684	0	0	0	0	0	0	0	0	1	0	0	0	0	1	0
StepLinear-only proteinsinear-onLinear-only proteinsy proteins	P49247	0	0	0	1	1	2	1	0	0	1	0	1	2	2	1
Linear-only proteins	P49757	1	0	1	0	0	0	0	0	1	0	0	1	0	0	0
StepLinear-only proteinsinear-onLinear-only proteinsy proteins	P49848	0	0	0	0	2	1	0	0	0	0	0	0	0	0	1
StepLinear-only proteinsinear-onLinear-only proteinsy proteins	P56589	0	0	0	0	0	0	0	2	1	0	3	0	1	1	0
StepLinear-only proteinsinear-onLinear-only proteinsy proteins	Q05086	0	0	0	1	0	0	0	0	0	0	0	0	2	0	1
StepLinear-only proteinsinear-onLinear-only proteinsy proteins	Q07617	0	0	0	0	0	0	0	0	0	0	1	1	0	0	1
StepLinear-only proteinsinear-onLinear-only proteinsy proteins	Q13438	0	0	0	0	0	0	0	0	0	1	1	0	2	2	2
StepLinear-only proteinsinear-onLinear-only proteinsy proteins	Q13444	0	0	0	2	0	1	0	0	2	0	0	2	1	2	0
StepLinear-only proteinsinear-onLinear-only proteinsy proteins	Q13641	0	0	0	1	1	2	0	0	1	0	1	0	1	0	2
Linear-only proteins	Q13795	2	0	0	0	0	0	0	1	1	0	0	0	0	0	0
StepLinear-only proteinsinear-onLinear-only proteinsy proteins	Q14149	0	0	0	0	0	0	0	0	0	0	0	1	0	0	1
Linear-only proteins	Q14457	0	1	0	1	0	0	0	0	1	0	0	0	0	0	0
StepLinear-only proteinsinear-onLinear-only proteinsy proteins	Q14746	0	0	0	1	1	0	0	0	0	2	0	0	0	1	1
Linear-only proteins	Q147X3	0	1	0	0	0	0	0	0	0	1	1	0	0	0	0
StepLinear-only proteinsinear-onLinear-only proteinsy proteins	Q14919	0	0	0	0	0	0	0	0	0	0	0	0	1	2	1
Linear-only proteins	Q15276	1	2	0	0	0	0	0	1	0	0	0	3	0	0	0
StepLinear-only proteinsinear-onLinear-only proteinsy proteins	Q16512	0	0	0	1	1	1	0	1	1	0	0	1	0	1	0
Linear-only proteins	Q16831	0	1	0	0	0	0	1	0	3	0	1	1	0	0	0
Linear-only proteins	Q17RY6	2	0	1	1	0	0	0	0	1	1	0	2	0	0	0
StepLinear-only proteinsinear-onLinear-only proteinsy proteins	Q4G176	0	0	0	0	1	0	1	0	0	0	0	1	0	0	1
Linear-only proteins	Q5GLZ8	1	1	0	0	0	1	0	1	0	2	0	0	0	0	0
Linear-only proteins	Q5HYK3	0	2	0	0	0	0	0	0	0	0	1	2	0	0	0
Linear-only proteins	Q5T200	1	1	1	1	1	0	0	0	1	0	0	1	0	0	0
StepLinear-only proteinsinear-onLinear-only proteinsy proteins	Q5VSL9	0	0	0	0	1	0	0	0	0	1	1	0	0	0	1
Linear-only proteins	Q5VZL5	1	0	0	1	0	1	0	0	1	0	0	1	0	0	0
StepLinear-only proteinsinear-onLinear-only proteinsy proteins	Q66K14	0	0	0	2	0	0	0	0	0	0	0	0	1	1	1
Linear-only proteins	Q6P1J9	3	1	1	2	0	2	0	2	3	0	2	2	0	0	0
Linear-only proteins	Q6P1X6	1	1	1	0	1	1	0	0	0	0	1	1	0	0	0
StepLinear-only proteinsinear-onLinear-only proteinsy proteins	Q76FK4	0	0	0	0	0	0	0	1	3	0	0	1	1	1	1
StepLinear-only proteinsinear-onLinear-only proteinsy proteins	Q7L1W4	0	0	0	2	0	0	0	0	0	1	0	0	0	0	3
Linear-only proteins	Q7L523	1	0	1	0	0	0	2	0	3	0	0	1	0	0	0
StepLinear-only proteinsinear-onLinear-only proteinsy proteins	Q7L592	0	0	0	0	0	0	0	0	0	0	0	1	1	1	1
Linear-only proteins	Q7Z2E3	2	0	0	0	2	1	0	0	0	1	0	1	0	0	0
StepLinear-only proteinsinear-onLinear-only proteinsy proteins	Q7Z3C6	0	0	0	0	0	0	0	0	0	0	0	1	1	0	1
Linear-only proteins	Q7Z3U7	2	1	0	0	0	0	0	0	1	1	1	1	0	0	0
Linear-only proteins	Q7Z569	0	2	0	2	0	0	0	0	0	0	0	0	0	0	0
Linear-only proteins	Q86TP1	1	0	1	0	0	0	1	0	0	0	1	1	0	0	0
Linear-only proteins	Q86Y79	1	0	0	1	1	1	0	0	0	0	1	0	0	0	0
StepLinear-only proteinsinear-onLinear-only proteinsy proteins	Q8IW45	0	0	0	0	1	0	1	1	0	0	0	0	0	0	1
StepLinear-only proteinsinear-onLinear-only proteinsy proteins	Q8IWA4	0	0	0	0	0	0	0	1	0	0	0	0	1	1	0
Linear-only proteins	Q8IX01	0	0	1	0	0	0	0	0	1	1	0	0	0	0	0
Linear-only proteins	Q8IXQ4	0	1	0	1	0	0	0	0	0	0	1	0	0	0	0
StepLinear-only proteinsinear-onLinear-only proteinsy proteins	Q8N2K0	0	0	0	2	0	2	0	0	0	0	0	0	0	1	0
Linear-only proteins	Q8N573	1	1	0	0	0	0	0	0	0	0	0	0	0	0	0
Linear-only proteins	Q8NBJ4	0	1	0	0	0	0	1	1	1	0	0	1	0	0	0
StepLinear-only proteinsinear-onLinear-only proteinsy proteins	Q8NEF9	0	0	0	0	0	0	0	0	0	0	0	0	1	2	2
StepLinear-only proteinsinear-onLinear-only proteinsy proteins	Q8NHP6	0	0	0	0	0	0	0	1	0	2	0	1	1	0	2
Linear-only proteins	Q8NI08	0	1	0	0	0	1	0	0	1	0	1	0	0	0	0
Linear-only proteins	Q8TAG9	3	3	1	0	0	0	1	1	2	0	0	2	0	0	0
Linear-only proteins	Q8TDQ7	1	0	1	1	0	0	0	0	0	0	0	0	0	0	0
StepLinear-only proteinsinear-onLinear-only proteinsy proteins	Q8WTW3	0	0	0	0	0	1	1	0	0	0	1	1	1	0	1
StepLinear-only proteinsinear-onLinear-only proteinsy proteins	Q8WUX2	0	0	0	0	1	0	0	1	0	1	0	0	0	1	1
StepLinear-only proteinsinear-onLinear-only proteinsy proteins	Q8WWC4	0	0	0	0	0	1	0	1	1	0	0	0	2	0	3
StepLinear-only proteinsinear-onLinear-only proteinsy proteins	Q8WXG6	0	0	0	1	0	3	0	1	0	0	0	0	2	1	1
StepLinear-only proteinsinear-onLinear-only proteinsy proteins	Q96DZ1	0	0	0	0	1	0	0	0	0	1	0	0	2	2	2
Linear-only proteins	Q96GM5	1	0	0	1	0	0	2	0	1	0	0	2	0	0	0
Linear-only proteins	Q96IJ6	1	1	0	1	1	0	0	0	2	2	1	2	0	0	0
Linear-only proteins	Q96MX6	0	1	0	1	0	1	1	2	1	0	0	1	0	0	0
Linear-only proteins	Q96Q45	0	1	0	0	0	0	0	0	0	1	0	1	0	0	0
StepLinear-only proteinsinear-onLinear-only proteinsy proteins	Q96QD9	0	0	0	0	0	0	0	0	0	2	1	0	0	1	0
Linear-only proteins	Q96S66	3	2	0	1	0	0	0	1	1	0	0	0	0	0	0
StepLinear-only proteinsinear-onLinear-only proteinsy proteins	Q99959	0	0	0	1	0	1	2	0	2	0	0	1	0	0	1
StepLinear-only proteinsinear-onLinear-only proteinsy proteins	Q9BSF4	0	0	0	1	2	2	0	0	2	0	0	0	0	0	1
StepLinear-only proteinsinear-onLinear-only proteinsy proteins	Q9BTU6	0	0	0	1	0	0	0	0	0	1	0	0	0	3	1
Linear-only proteins	Q9BTY2	1	1	1	0	0	0	0	0	0	1	1	0	0	0	0
Linear-only proteins	Q9BU23	0	1	0	1	0	0	0	0	1	0	0	0	0	0	0
Linear-only proteins	Q9BU76	0	1	0	0	1	0	0	0	1	0	2	1	0	0	0
StepLinear-only proteinsinear-onLinear-only proteinsy proteins	Q9BVC3	0	0	0	1	1	0	0	1	0	0	0	0	0	0	1
Linear-only proteins	Q9BW71	1	1	1	2	1	1	1	1	1	2	0	2	0	0	0
StepLinear-only proteinsinear-onLinear-only proteinsy proteins	Q9C0I1	0	0	0	0	0	0	1	1	1	0	0	0	2	2	1
StepLinear-only proteinsinear-onLinear-only proteinsy proteins	Q9H147	0	0	0	2	0	1	0	0	0	0	0	0	0	0	1
StepLinear-only proteinsinear-onLinear-only proteinsy proteins	Q9H1Y0	0	0	0	0	0	0	0	0	1	1	1	2	1	1	2
StepLinear-only proteinsinear-onLinear-only proteinsy proteins	Q9H6S0	0	0	0	1	0	0	1	0	0	0	0	1	1	0	1
Linear-only proteins	Q9H8G2	0	2	0	1	0	0	0	0	0	0	0	0	0	0	0
StepLinear-only proteinsinear-onLinear-only proteinsy proteins	Q9HD26	0	0	0	1	0	0	1	0	0	0	0	0	0	3	1
Linear-only proteins	Q9NRN5	0	1	1	0	1	0	0	1	0	0	0	0	0	0	0
StepLinear-only proteinsinear-onLinear-only proteinsy proteins	Q9NVE7	0	0	0	1	1	1	0	0	0	1	1	0	0	0	1
Linear-only proteins	Q9NX47	4	2	1	1	2	0	1	1	2	1	3	2	0	0	0
StepLinear-only proteinsinear-onLinear-only proteinsy proteins	Q9NZW5	0	0	0	0	0	0	1	1	0	0	0	0	1	0	2
Linear-only proteins	Q9P000	2	2	1	3	0	2	0	2	2	2	1	1	0	0	0
Linear-only proteins	Q9P0J7	0	2	0	0	1	0	0	1	1	0	1	0	0	0	0
Linear-only proteins	Q9UBF6	0	1	0	0	2	2	0	0	0	0	3	0	0	0	0
StepLinear-only proteinsinear-onLinear-only proteinsy proteins	Q9UGJ1	0	0	0	0	0	0	0	0	0	1	0	1	0	0	2
Linear-only proteins	Q9UJX5	2	1	0	0	1	0	0	0	1	1	1	1	0	0	0
Linear-only proteins	Q9ULT8	1	1	1	3	0	0	0	0	0	0	0	1	0	0	0
Linear-only proteins	Q9UNK0	1	0	0	0	0	0	0	1	0	0	0	0	0	0	0
StepLinear-only proteinsinear-onLinear-only proteinsy proteins	Q9Y248	0	0	0	0	0	0	0	0	1	0	0	0	1	1	0
Linear-only proteins	Q9Y5P4	2	1	1	0	0	0	1	1	2	1	0	0	0	0	0
StepLinear-only proteinsinear-onLinear-only proteinsy proteins	O43251	0	0	0	1	0	0	0	0	0	0	0	1	0	1	0
Linear-only proteins	Q86YQ8	0	2	0	0	0	0	1	0	0	0	0	0	0	0	0
Linear-only proteins	O75348	0	1	0	1	1	1	1	1	1	1	0	1	0	0	0
Linear-only proteins	O95819	1	0	0	0	0	0	1	1	0	0	0	0	0	0	0
Linear-only proteins	P38405	0	0	1	0	0	0	0	0	0	0	0	0	0	0	0
StepLinear-only proteinsinear-onLinear-only proteinsy proteins	P04920	0	0	0	0	0	0	0	0	0	0	2	0	0	2	0
StepLinear-only proteinsinear-onLinear-only proteinsy proteins	P54855	0	0	0	0	1	1	0	1	0	0	2	1	0	1	1
Linear-only proteins	P07947	1	0	0	0	0	0	0	0	0	0	2	0	0	0	0
StepLinear-only proteinsinear-onLinear-only proteinsy proteins	Q14568	0	0	0	1	1	0	0	0	0	0	0	0	1	0	0
Linear-only proteins	Q12857	1	0	0	0	0	0	0	2	1	0	0	0	0	0	0
Linear-only proteins	P11509	0	1	0	0	0	0	0	0	0	0	0	0	0	0	0
StepLinear-only proteinsinear-onLinear-only proteinsy proteins	O60656	0	0	0	0	1	1	0	0	0	0	1	0	1	1	0
Linear-only proteins	P22392	1	0	0	2	1	1	1	1	2	0	0	0	0	0	0
Linear-only proteins	P26927	2	0	1	1	1	1	1	0	0	1	1	1	0	0	0
StepLinear-only proteinsinear-onLinear-only proteinsy proteins	P28347	0	0	0	0	0	1	0	0	0	0	0	0	0	1	0
Linear-only proteins	P54760	0	2	0	0	0	1	0	0	1	0	1	1	0	0	0
StepLinear-only proteinsinear-onLinear-only proteinsy proteins	P50148	0	0	0	1	1	0	0	0	0	0	0	0	1	0	1
StepLinear-only proteinsinear-onLinear-only proteinsy proteins	P32455	0	0	0	0	0	0	1	0	0	0	0	0	0	0	1
StepLinear-only proteinsinear-onLinear-only proteinsy proteins	Q709C8	0	0	0	0	1	0	0	0	0	2	0	1	2	1	0
Linear-only proteins	P61601	1	1	0	0	0	0	1	0	0	0	0	0	0	0	0
Linear-only proteins	P41221	2	0	0	0	0	0	0	3	0	0	1	0	0	0	0
StepLinear-only proteinsinear-onLinear-only proteinsy proteins	Q96LJ7	0	0	0	2	0	0	0	0	0	3	0	1	1	2	2
Linear-only proteins	P49459	1	0	0	0	0	0	0	0	0	0	0	1	0	0	0
Linear-only proteins	P43353	1	1	0	1	0	1	0	0	0	1	0	2	0	0	0
Linear-only proteins	P19367	0	1	0	0	0	0	0	0	1	0	0	0	0	0	0
StepLinear-only proteinsinear-onLinear-only proteinsy proteins	Q6IQ22	0	0	0	0	0	0	0	0	0	0	0	0	0	2	0
Linear-only proteins	P01116	2	1	0	0	1	0	0	0	1	0	0	0	0	0	0
StepLinear-only proteinsinear-onLinear-only proteinsy proteins	P55854	0	0	0	1	0	0	0	0	2	0	0	0	0	1	1
StepLinear-only proteinsinear-onLinear-only proteinsy proteins	Q15907	0	0	0	0	0	0	0	0	0	0	0	0	1	0	0
Linear-only proteins	Q9HAV0	2	0	0	1	1	1	2	0	3	0	0	1	0	0	0
Linear-only proteins	P62987	0	0	1	1	2	1	1	1	0	0	0	1	0	0	0
StepLinear-only proteinsinear-onLinear-only proteinsy proteins	P68032	0	0	0	0	0	0	0	0	0	0	0	0	0	1	0
StepLinear-only proteinsinear-onLinear-only proteinsy proteins	P83881	0	0	0	0	0	0	0	0	0	0	0	0	0	1	0
Linear-only proteins	P40123	1	0	0	0	0	0	0	0	0	0	0	0	0	0	0
StepLinear-only proteinsinear-onLinear-only proteinsy proteins	Q03468	0	0	0	0	0	0	0	0	0	0	0	0	0	1	0
Linear-only proteins	Q13188	1	0	0	0	0	0	0	0	0	1	0	0	0	0	0
StepLinear-only proteinsinear-onLinear-only proteinsy proteins	O75191	0	0	0	0	0	1	0	0	0	0	0	0	0	1	0
StepLinear-only proteinsinear-onLinear-only proteinsy proteins	Q5XKE5	0	0	0	0	0	0	0	0	0	0	0	2	0	1	0
StepLinear-only proteinsinear-onLinear-only proteinsy proteins	Q14789	0	0	0	0	2	2	1	2	2	1	0	4	1	0	1
StepLinear-only proteinsinear-onLinear-only proteinsy proteins	Q5T8D3	0	0	0	0	0	0	1	0	0	0	1	1	1	2	1
StepLinear-only proteinsinear-onLinear-only proteinsy proteins	Q641Q2	0	0	0	0	0	0	0	0	2	0	0	0	1	0	0
StepLinear-only proteinsinear-onLinear-only proteinsy proteins	P84243	0	0	0	0	0	0	0	1	1	0	2	0	1	0	0
StepLinear-only proteinsinear-onLinear-only proteinsy proteins	Q8TCE6	0	0	0	0	0	0	0	0	0	0	0	0	1	0	0
Linear-only proteins	Q96KQ7	2	1	1	0	0	0	1	0	0	0	0	0	0	0	0
Linear-only proteins	Q00577	0	1	0	1	0	1	2	2	1	0	1	1	0	0	0
StepLinear-only proteinsinear-onLinear-only proteinsy proteins	Q9BT22	0	0	0	0	0	1	0	0	0	0	0	0	0	2	1
Linear-only proteins	Q9NQA3	0	1	0	1	1	0	0	0	0	0	0	0	0	0	0
Linear-only proteins	Q9P2D0	1	0	2	0	0	0	0	0	0	1	0	0	0	0	0
Linear-only proteins	Q9H9G7	0	0	1	1	1	0	0	0	0	1	1	0	0	0	0
StepLinear-only proteinsinear-onLinear-only proteinsy proteins	O14653	0	0	0	0	0	0	0	0	1	0	1	0	1	0	0
StepLinear-only proteinsinear-onLinear-only proteinsy proteins	P00450	0	0	0	1	0	0	0	0	1	0	1	0	0	0	1
Linear-only proteins	P07205	0	2	0	0	0	0	0	0	0	0	0	0	0	0	0
Linear-only proteins	P10746	0	0	1	0	0	0	0	0	2	0	0	0	0	0	0
Linear-only proteins	P21953	1	0	0	0	1	0	1	0	0	0	1	0	0	0	0
StepLinear-only proteinsinear-onLinear-only proteinsy proteins	P56270	0	0	0	0	2	0	0	1	2	0	0	1	1	0	0
StepLinear-only proteinsinear-onLinear-only proteinsy proteins	Q567U6	0	0	0	0	1	0	0	0	0	0	0	0	1	0	0
Linear-only proteins	Q6P1K2	0	3	0	1	0	0	0	0	0	0	0	0	0	0	0
Linear-only proteins	Q6P4Q7	1	1	0	0	0	0	0	0	0	0	0	0	0	0	0
StepLinear-only proteinsinear-onLinear-only proteinsy proteins	Q6UW02	0	0	0	0	2	0	0	0	0	0	0	0	1	1	1
Linear-only proteins	Q8IXM3	1	0	1	1	0	0	0	1	1	0	1	0	0	0	0
Linear-only proteins	Q8IZ69	1	0	0	1	0	0	0	0	1	0	0	0	0	0	0
Linear-only proteins	Q8TF01	0	1	0	1	0	0	0	0	0	0	0	1	0	0	0
Linear-only proteins	Q8WTS1	1	0	0	0	0	0	0	0	1	0	1	0	0	0	0
StepLinear-only proteinsinear-onLinear-only proteinsy proteins	Q92609	0	0	0	0	0	0	0	0	0	0	0	1	2	0	0
Linear-only proteins	Q96LD4	2	2	0	0	0	2	0	0	0	0	1	0	0	0	0
StepLinear-only proteinsinear-onLinear-only proteinsy proteins	Q9H173	0	0	0	1	1	0	1	0	0	0	0	0	1	2	0
Linear-only proteins	Q9NX74	1	2	0	2	1	1	0	0	1	1	0	0	0	0	0
Linear-only proteins	Q9NZD8	0	1	0	1	1	1	1	0	0	0	0	0	0	0	0
Linear-only proteins	O95985	0	0	1	0	1	1	0	0	0	0	1	0	0	0	0
Linear-only proteins	Q14542	0	2	1	1	1	2	0	0	0	1	0	1	0	0	0
StepLinear-only proteinsinear-onLinear-only proteinsy proteins	Q7Z309	0	0	0	0	0	0	0	0	1	0	1	0	2	1	0
StepLinear-only proteinsinear-onLinear-only proteinsy proteins	Q9NYZ1	0	0	0	0	0	0	0	0	0	0	1	0	1	0	0
Linear-only proteins	O00268	0	0	1	0	0	1	1	0	0	0	0	1	0	0	0
StepLinear-only proteinsinear-onLinear-only proteinsy proteins	O60921	0	0	0	0	0	1	0	0	0	0	0	0	1	0	1
Linear-only proteins	P03891	1	0	0	0	0	1	0	1	0	0	1	0	0	0	0
Linear-only proteins	P16930	1	0	0	1	0	0	0	1	1	0	2	0	0	0	0
Linear-only proteins	Q8N999	0	1	0	0	0	0	0	1	0	0	0	0	0	0	0
Linear-only proteins	Q96CU9	1	0	1	0	0	1	0	0	0	0	0	0	0	0	0
Linear-only proteins	Q9HCD6	1	1	0	0	0	0	0	1	2	0	0	0	0	0	0
StepLinear-only proteinsinear-onLinear-only proteinsy proteins	Q9Y2Z9	0	0	0	0	0	0	0	0	1	0	1	2	0	1	0
Linear-only proteins	Q9Y6I9	0	0	1	1	0	1	0	0	0	0	0	0	0	0	0
StepLinear-only proteinsinear-onLinear-only proteinsy proteins	Q9Y6W5	0	0	0	0	0	0	1	0	0	2	0	0	0	1	0
Linear-only proteins	Q9NW08	0	1	0	1	0	0	0	0	1	1	0	0	0	0	0
StepLinear-only proteinsinear-onLinear-only proteinsy proteins	Q9ULJ8	0	0	0	0	0	0	0	0	0	0	1	0	0	1	1
Linear-only proteins	P54278	2	0	0	0	1	0	0	0	0	1	0	0	0	0	0
StepLinear-only proteinsinear-onLinear-only proteinsy proteins	O60487	0	0	0	0	0	0	0	0	0	0	0	0	1	0	1
Linear-only proteins	O60942	1	1	0	0	0	0	0	0	1	0	0	0	0	0	0
StepLinear-only proteinsinear-onLinear-only proteinsy proteins	Q504Q3	0	0	0	0	1	0	0	1	0	0	0	0	0	1	0
StepLinear-only proteinsinear-onLinear-only proteinsy proteins	Q96QU8	0	0	0	0	0	0	0	0	1	0	1	0	1	0	0
StepLinear-only proteinsinear-onLinear-only proteinsy proteins	Q9H5V8	0	0	0	0	0	0	0	0	0	0	0	1	0	2	1
Linear-only proteins	Q8IWR0	0	1	0	0	0	0	1	0	0	0	0	0	0	0	0
Linear-only proteins	O43709	1	0	0	1	0	0	0	0	0	0	0	0	0	0	0
StepLinear-only proteinsinear-onLinear-only proteinsy proteins	Q9BRU9	0	0	0	1	0	0	0	0	1	1	1	0	1	0	0
StepLinear-only proteinsinear-onLinear-only proteinsy proteins	Q9Y3C8	0	0	0	0	0	1	0	1	0	0	1	0	2	1	1
StepLinear-only proteinsinear-onLinear-only proteinsy proteins	Q9BRP1	0	0	0	0	0	0	0	0	1	0	0	0	0	1	0
Linear-only proteins	Q9Y478	1	0	0	0	0	0	0	0	1	1	0	0	0	0	0
Linear-only proteins	Q92954	1	0	0	0	0	0	0	0	0	0	2	0	0	0	0
StepLinear-only proteinsinear-onLinear-only proteinsy proteins	Q9NRX5	0	0	0	1	0	0	0	0	0	0	0	1	1	0	0
StepLinear-only proteinsinear-onLinear-only proteinsy proteins	Q8WUB8	0	0	0	1	0	0	1	0	1	0	0	0	0	1	1
Linear-only proteins	Q8NFD5	0	2	0	1	0	1	0	0	1	0	0	0	0	0	0
StepLinear-only proteinsinear-onLinear-only proteinsy proteins	Q03164	0	0	0	0	0	0	0	0	0	0	1	0	0	0	1
Linear-only proteins	Q6GQQ9	1	2	0	1	0	1	0	0	1	0	1	0	0	0	0
Linear-only proteins	Q9UET6	1	0	0	0	0	0	0	0	0	0	0	1	0	0	0
Linear-only proteins	Q96HN2	3	1	0	0	0	0	0	0	1	0	0	0	0	0	0
Linear-only proteins	Q9H0L4	0	0	1	0	0	0	0	0	0	0	0	0	0	0	0
StepLinear-only proteinsinear-onLinear-only proteinsy proteins	Q9NUI1	0	0	0	0	0	0	0	0	0	2	0	0	2	1	0
StepLinear-only proteinsinear-onLinear-only proteinsy proteins	O43896	0	0	0	0	0	0	0	0	0	0	0	0	1	0	0
StepLinear-only proteinsinear-onLinear-only proteinsy proteins	P33260	0	0	0	0	0	0	0	0	0	0	0	1	1	0	1
StepLinear-only proteinsinear-onLinear-only proteinsy proteins	Q96BM9	0	0	0	0	0	0	0	0	0	2	0	0	0	1	1
Linear-only proteins	Q9NXS2	0	0	1	1	0	0	0	0	1	0	0	0	0	0	0
StepLinear-only proteinsinear-onLinear-only proteinsy proteins	Q9H582	0	0	0	2	0	0	0	0	0	1	0	0	0	0	1
StepLinear-only proteinsinear-onLinear-only proteinsy proteins	Q9UIC8	0	0	0	1	0	0	0	0	0	0	0	1	0	1	1
StepLinear-only proteinsinear-onLinear-only proteinsy proteins	Q9Y5R8	0	0	0	0	0	0	0	0	0	0	0	1	2	0	0
StepLinear-only proteinsinear-onLinear-only proteinsy proteins	P61326	0	0	0	0	0	0	0	0	0	0	1	0	3	0	0
Linear-only proteins	Q5T2E6	0	0	1	0	0	0	0	0	0	0	0	1	0	0	0
StepLinear-only proteinsinear-onLinear-only proteinsy proteins	Q9H1Z4	0	0	0	0	1	0	0	0	0	0	0	0	1	2	0
StepLinear-only proteinsinear-onLinear-only proteinsy proteins	Q8N2G8	0	0	0	0	0	0	0	0	1	1	0	0	0	0	1
Linear-only proteins	Q9UGN5	1	1	0	0	0	0	0	0	1	0	0	0	0	0	0
Linear-only proteins	P42356	0	0	1	0	0	0	1	0	0	0	0	0	0	0	0
StepLinear-only proteinsinear-onLinear-only proteinsy proteins	Q7Z4H7	0	0	0	0	0	0	0	0	0	0	1	0	1	0	0
Linear-only proteins	Q9BWQ6	1	0	0	0	0	1	0	0	0	0	0	1	0	0	0
StepLinear-only proteinsinear-onLinear-only proteinsy proteins	Q2TAA2	0	0	0	0	0	0	0	1	1	0	0	0	0	1	0
StepLinear-only proteinsinear-onLinear-only proteinsy proteins	Q8IUI8	0	0	0	0	0	0	0	0	0	0	0	0	1	0	1
StepLinear-only proteinsinear-onLinear-only proteinsy proteins	Q5T5Y3	0	0	0	0	0	0	0	0	0	1	0	1	1	0	1
StepLinear-only proteinsinear-onLinear-only proteinsy proteins	Q8N5L8	0	0	0	0	0	0	1	1	1	0	0	0	1	0	0
Linear-only proteins	Q96H55	1	0	0	0	0	0	1	0	1	0	1	0	0	0	0
StepLinear-only proteinsinear-onLinear-only proteinsy proteins	Q9UPY3	0	0	0	0	0	0	0	0	0	0	0	0	0	0	2
Linear-only proteins	P49069	1	2	0	0	1	0	0	1	0	0	1	1	0	0	0
Linear-only proteins	Q9H7C9	0	1	0	0	0	0	0	1	0	0	0	0	0	0	0
StepLinear-only proteinsinear-onLinear-only proteinsy proteins	O75128	0	0	0	0	2	0	0	0	0	0	0	0	0	0	1
StepLinear-only proteinsinear-onLinear-only proteinsy proteins	Q6SJ93	0	0	0	0	0	1	0	0	0	0	0	0	0	1	0
StepLinear-only proteinsinear-onLinear-only proteinsy proteins	Q86TB9	0	0	0	0	1	0	0	0	0	0	0	0	1	2	1
StepLinear-only proteinsinear-onLinear-only proteinsy proteins	Q99715	0	0	0	0	0	0	0	0	2	0	0	0	0	1	0
Linear-only proteins	Q4G0I0	1	1	0	0	0	0	0	0	2	0	0	1	0	0	0
Linear-only proteins	Q6PJG6	1	0	0	0	0	0	0	0	0	0	0	1	0	0	0
Linear-only proteins	Q8NDF8	0	1	0	0	0	1	0	0	1	0	0	0	0	0	0
Linear-only proteins	Q9UGU5	0	1	0	1	0	0	0	0	0	0	1	1	0	0	0
StepLinear-only proteinsinear-onLinear-only proteinsy proteins	Q9UBK9	0	0	0	0	1	0	0	0	0	1	0	0	1	0	2
StepLinear-only proteinsinear-onLinear-only proteinsy proteins	Q9Y2Z2	0	0	0	0	0	0	0	0	0	1	0	0	0	0	1
StepLinear-only proteinsinear-onLinear-only proteinsy proteins	Q8N9N2	0	0	0	1	0	1	2	1	0	2	0	1	0	0	1
StepLinear-only proteinsinear-onLinear-only proteinsy proteins	Q9NSC2	0	0	0	1	0	1	0	0	0	0	0	0	1	2	0
Linear-only proteins	Q9Y5Y0	0	1	0	0	0	0	0	0	0	1	0	1	0	0	0
StepLinear-only proteinsinear-onLinear-only proteinsy proteins	Q6KCM7	0	0	0	0	0	0	0	0	0	1	0	0	1	0	0
StepLinear-only proteinsinear-onLinear-only proteinsy proteins	Q9BZG8	0	0	0	0	1	0	0	0	0	1	0	0	0	0	1
Linear-only proteins	Q96ME1	1	0	1	0	0	1	0	0	1	1	0	0	0	0	0
StepLinear-only proteinsinear-onLinear-only proteinsy proteins	O15228	0	0	0	0	1	0	0	0	0	0	0	0	0	1	0
StepLinear-only proteinsinear-onLinear-only proteinsy proteins	Q9H1D9	0	0	0	0	0	0	0	0	1	0	0	0	2	0	0
StepLinear-only proteinsinear-onLinear-only proteinsy proteins	P30613	0	0	0	0	1	0	0	0	0	0	0	0	0	1	0
StepLinear-only proteinsinear-onLinear-only proteinsy proteins	P54802	0	0	0	0	1	0	0	0	0	0	0	0	2	0	0
Linear-only proteins	P56377	0	0	1	0	0	0	0	0	0	1	0	0	0	0	0
Linear-only proteins	Q9BRL6	0	1	0	0	0	0	0	0	0	0	0	0	0	0	0
StepLinear-only proteinsinear-onLinear-only proteinsy proteins	Q9Y608	0	0	0	0	0	0	0	0	0	0	0	0	2	1	0
Linear-only proteins	Q5VST9	1	0	0	0	0	0	0	0	1	1	0	0	0	0	0
Linear-only proteins	Q9Y2H1	0	1	0	0	0	1	0	0	0	0	1	0	0	0	0
Linear-only proteins	Q9NUM4	0	2	0	0	0	0	0	0	1	1	0	0	0	0	0
StepLinear-only proteinsinear-onLinear-only proteinsy proteins	Q9UPY8	0	0	0	0	0	0	0	0	0	0	0	0	0	2	1
Linear-only proteins	O75688	1	0	0	0	0	0	0	0	0	0	0	0	0	0	0
Linear-only proteins	Q8TB72	1	0	0	0	1	0	1	0	1	1	0	1	0	0	0
Linear-only proteins	Q9BQC3	1	0	1	0	0	0	0	0	0	1	0	0	0	0	0
StepLinear-only proteinsinear-onLinear-only proteinsy proteins	Q9H8M5	0	0	0	0	0	0	0	0	0	0	0	0	0	1	0
Linear-only proteins	Q9HA47	0	0	1	1	0	0	0	0	1	0	0	1	0	0	0
StepLinear-only proteinsinear-onLinear-only proteinsy proteins	Q96DA6	0	0	0	0	0	0	0	0	1	0	0	0	0	0	1
StepLinear-only proteinsinear-onLinear-only proteinsy proteins	Q969Z3	0	0	0	0	0	0	0	0	0	0	0	0	0	0	1
Linear-only proteins	O75828	0	0	1	0	0	0	0	1	1	0	1	0	0	0	0
StepLinear-only proteinsinear-onLinear-only proteinsy proteins	O75410	0	0	0	0	0	0	0	0	0	1	0	0	0	0	1
Linear-only proteins	Q9UNX3	1	0	0	1	0	1	0	0	0	0	0	0	0	0	0
StepLinear-only proteinsinear-onLinear-only proteinsy proteins	P00750	0	0	0	0	1	0	0	0	0	0	0	0	0	1	1
Linear-only proteins	Q9NUD5	1	1	0	0	0	0	1	1	3	0	1	1	0	0	0
Common proteins	A0AVT1	12	14	12	9	8	7	8	7	11	14	10	13	12	11	15
Common proteins	A0FGR8	10	10	4	6	7	5	5	5	7	10	7	10	9	5	7
Common proteins	A0MZ66	6	8	7	8	7	6	7	9	8	7	9	6	9	7	9
Common proteins	A1L0T0	7	7	2	4	7	8	8	5	6	8	8	6	7	9	9
Common proteins	A3KMH1	2	1	2	0	2	1	0	1	0	0	1	3	4	1	1
Common proteins	A3KN83	0	1	0	3	0	0	0	0	0	0	0	0	1	1	1
Common proteins	A4D1E9	0	2	1	1	1	1	1	3	2	1	1	1	1	1	0
Common proteins	A5YKK6	13	13	7	5	3	9	3	8	10	9	17	14	13	10	13
Common proteins	A6NDG6	8	7	5	6	3	3	5	2	4	5	4	5	9	4	5
Common proteins	A6NDU8	3	4	2	2	1	1	3	4	2	0	3	3	2	2	5
Common proteins	A6NHR9	11	13	5	3	4	5	4	5	7	0	10	6	8	4	9
Common proteins	A6NKF1	3	1	0	1	0	1	1	1	0	0	0	1	0	1	2
Common proteins	A8MXV4	1	1	2	1	1	1	1	1	0	2	1	1	3	2	2
Common proteins	L0R6Q1	1	1	0	0	0	0	1	0	0	1	0	1	1	4	3
Common proteins	O00116	18	18	11	14	16	18	12	15	18	18	15	16	23	23	26
Common proteins	O00148	8	9	8	10	8	5	7	7	12	6	7	9	8	11	8
Common proteins	O00151	4	4	4	2	5	2	3	2	3	2	5	1	9	6	5
Common proteins	O00159	16	15	12	11	13	10	9	9	15	11	9	14	16	18	15
Common proteins	O00161	2	3	2	2	1	2	1	5	1	2	2	1	4	4	3
Common proteins	O00165	2	3	1	2	6	3	1	0	1	2	2	1	3	5	4
Common proteins	O00170	11	10	11	5	6	9	4	11	4	9	9	11	7	9	13
Common proteins	O00186	6	7	3	4	4	4	6	5	3	7	7	6	3	5	6
Common proteins	O00193	6	8	9	5	5	5	9	7	5	6	6	5	4	7	8
Common proteins	O00217	4	3	2	4	4	4	5	3	5	5	7	4	4	4	5
Common proteins	O00231	27	25	26	14	22	14	20	18	21	19	17	22	30	26	26
Common proteins	O00232	21	18	19	17	14	13	14	13	11	21	12	17	21	19	17
Common proteins	O00244	2	3	1	1	2	2	3	2	3	3	1	5	4	2	4
Common proteins	O00264	6	9	7	7	7	8	7	9	10	2	5	7	6	7	9
Common proteins	O00267	15	16	15	9	12	8	15	12	13	16	15	16	17	17	23
Common proteins	O00273	9	6	4	5	5	4	5	4	5	8	5	4	7	10	6
Common proteins	O00303	12	8	11	11	9	9	6	7	8	14	9	15	11	10	14
Common proteins	O00391	2	3	2	1	1	0	1	1	2	2	2	4	3	2	3
Common proteins	O00400	1	1	0	0	0	0	0	0	0	0	0	0	2	1	0
Common proteins	O00429	22	19	12	20	12	18	16	16	14	13	17	14	23	24	20
Common proteins	O00442	3	1	2	2	2	2	0	1	0	2	2	2	1	1	1
Common proteins	O00458	1	1	3	3	2	4	2	0	3	1	3	3	2	2	1
Common proteins	O00461	2	1	1	1	2	1	1	1	1	1	1	3	1	1	1
Common proteins	O00468	8	4	5	8	7	7	3	6	6	4	9	6	11	7	7
Common proteins	O00471	2	2	1	0	0	0	2	0	0	0	0	1	2	2	3
Common proteins	O00483	3	5	4	3	4	4	2	3	4	5	5	5	3	3	3
Common proteins	O00487	8	6	7	5	6	7	6	5	5	9	6	8	6	7	6
Common proteins	O00488	1	0	0	0	0	0	0	1	1	0	0	0	0	0	1
Common proteins	O00499	4	1	1	0	2	1	3	4	5	1	1	3	2	3	1
Common proteins	O00505	4	4	2	2	3	3	2	1	1	2	2	2	3	3	4
Common proteins	O00534	4	6	5	4	4	4	3	3	5	5	9	3	5	4	8
Common proteins	O00541	12	7	12	9	9	8	10	9	9	12	5	7	9	10	9
Common proteins	O00560	3	4	3	2	1	3	2	2	2	3	1	2	4	3	4
Common proteins	O00566	3	4	2	1	3	1	1	2	1	3	0	3	5	6	5
Common proteins	O00567	29	33	36	25	21	24	26	29	29	25	31	30	34	31	31
Common proteins	O00592	6	8	6	8	4	6	7	3	8	3	4	5	7	7	7
Common proteins	O00625	4	7	3	3	6	3	4	4	4	5	3	5	3	4	4
Common proteins	O00629	11	8	3	6	9	5	7	7	4	5	7	6	6	9	9
Common proteins	O00743	9	3	5	6	8	7	3	4	3	7	5	6	5	7	6
Common proteins	O00754	1	0	0	0	0	0	1	0	0	0	0	1	1	2	1
Common proteins	O00764	8	9	4	9	5	5	7	10	6	6	7	9	5	8	7
Common proteins	O00767	3	2	1	0	0	0	0	0	0	1	1	1	4	2	2
Common proteins	O14530	1	1	1	1	2	2	0	1	1	2	1	2	0	0	2
Common proteins	O14548	2	2	3	3	3	5	2	2	2	3	2	2	2	2	2
Common proteins	O14556	5	4	5	4	5	4	4	4	4	7	5	3	5	5	4
Common proteins	O14561	9	11	9	7	10	9	10	10	7	11	9	12	11	12	13
Common proteins	O14562	6	4	2	5	3	5	3	6	3	4	4	3	8	5	5
Common proteins	O14579	13	11	9	7	7	8	4	8	3	8	12	8	14	10	9
Common proteins	O14617	6	8	5	5	4	2	4	6	4	6	8	4	8	7	7
Common proteins	O14639	1	3	0	1	1	1	1	1	3	1	0	2	0	2	3
Common proteins	O14646	1	0	0	0	1	0	0	0	1	0	0	1	0	1	0
Common proteins	O14647	0	2	1	1	0	0	1	0	0	0	0	0	0	1	1
Common proteins	O14672	1	1	0	2	1	3	1	2	1	0	3	1	2	3	4
Common proteins	O14684	2	1	1	1	1	1	1	1	1	1	1	1	2	1	2
Common proteins	O14730	0	0	1	0	0	0	0	0	3	0	0	0	0	2	0
Common proteins	O14732	1	2	2	1	0	0	1	1	1	1	1	2	3	2	3
Common proteins	O14734	5	1	1	1	2	0	2	1	2	2	1	1	5	5	4
Common proteins	O14737	11	8	8	8	5	4	4	4	5	5	3	6	7	7	8
Common proteins	O14744	19	13	18	10	10	10	12	10	13	8	10	10	15	15	15
Common proteins	O14745	12	14	12	11	12	6	14	13	11	7	10	8	9	14	14
Common proteins	O14773	11	9	9	6	9	7	9	11	7	9	5	7	10	6	11
Common proteins	O14787	4	3	5	4	2	3	4	5	3	2	3	2	3	2	1
Common proteins	O14828	10	13	7	8	13	5	5	6	6	8	8	7	6	11	11
Common proteins	O14880	6	6	6	4	4	5	4	3	4	4	5	3	6	4	6
Common proteins	O14893	1	2	0	1	2	2	1	1	1	1	0	1	0	1	0
Common proteins	O14907	5	1	4	1	2	1	1	3	2	4	2	2	2	2	6
Common proteins	O14920	1	0	0	0	1	0	1	0	0	0	0	1	0	0	1
Common proteins	O14929	11	12	7	8	6	8	7	6	10	7	7	6	7	9	8
Common proteins	O14936	6	4	4	4	1	1	3	4	3	3	2	4	5	5	4
Common proteins	O14949	2	3	1	2	3	2	1	1	1	3	3	1	2	2	1
Common proteins	O14964	2	1	0	4	3	2	2	1	3	0	4	1	2	4	1
Common proteins	O14974	7	8	6	3	4	3	4	5	7	3	4	6	5	7	7
Common proteins	O14975	13	20	10	17	11	15	9	11	11	15	14	14	15	15	19
Common proteins	O14979	12	12	9	12	9	10	6	4	7	10	12	8	11	10	13
Common proteins	O14980	37	37	33	31	26	35	25	24	24	26	29	36	47	42	40
Common proteins	O14981	1	1	0	0	0	0	0	1	2	0	1	2	1	2	1
Common proteins	O15027	15	23	14	11	8	8	10	17	16	5	9	13	10	11	10
Common proteins	O15031	7	5	1	5	4	4	3	3	8	3	4	6	6	8	4
Common proteins	O15042	7	7	6	6	7	6	5	5	7	6	4	6	7	7	5
Common proteins	O15067	28	23	20	17	24	17	15	19	24	21	22	21	21	25	26
Common proteins	O15084	3	2	0	0	1	0	1	2	1	2	2	4	3	1	2
Common proteins	O15118	5	3	4	3	2	2	3	3	4	5	3	4	8	6	4
Common proteins	O15119	0	1	0	1	1	1	1	0	0	1	0	1	1	0	2
Common proteins	O15120	0	1	0	1	0	0	0	0	1	0	1	0	3	3	2
Common proteins	O15126	3	2	3	2	2	2	3	3	2	4	3	1	3	3	2
Common proteins	O15127	1	2	1	2	2	1	1	1	0	2	1	1	2	5	3
Common proteins	O15143	14	18	17	8	11	9	8	16	12	8	9	9	13	10	11
Common proteins	O15144	11	13	6	10	7	6	10	7	10	6	12	12	10	11	16
Common proteins	O15145	5	2	4	5	2	5	5	6	3	2	4	4	7	4	3
Common proteins	O15155	1	2	2	1	1	1	1	1	1	1	2	1	3	1	3
Common proteins	O15160	6	4	5	4	6	4	5	4	5	5	3	4	6	6	10
Common proteins	O15173	5	5	4	2	6	5	3	4	5	3	5	5	6	6	6
Common proteins	O15212	5	3	5	6	4	3	5	5	5	5	4	5	6	4	5
Common proteins	O15213	8	6	6	4	6	3	8	7	6	8	5	8	6	6	5
Common proteins	O15226	5	4	3	4	2	6	4	3	7	3	4	5	3	4	4
Common proteins	O15230	3	3	0	1	1	0	1	0	3	1	2	4	3	1	1
Common proteins	O15258	7	6	5	4	4	4	5	6	9	6	3	5	4	3	5
Common proteins	O15260	2	3	3	2	1	1	0	1	2	2	3	2	4	4	4
Common proteins	O15269	2	3	2	0	0	0	2	1	1	0	1	0	1	0	1
Common proteins	O15270	1	1	0	0	3	1	0	1	2	1	0	2	0	3	1
Common proteins	O15294	11	9	11	9	8	3	7	9	8	11	7	11	13	10	11
Common proteins	O15305	5	3	3	3	2	2	4	5	6	2	4	4	3	5	5
Common proteins	O15344	3	3	3	2	3	3	4	2	3	2	2	3	4	4	3
Common proteins	O15347	9	7	7	5	4	7	4	5	5	4	4	6	8	6	9
Common proteins	O15355	23	18	18	12	14	14	21	18	22	13	18	19	17	19	12
Common proteins	O15357	11	4	4	3	4	2	4	3	5	2	4	7	4	6	9
Common proteins	O15371	22	15	17	9	10	7	13	17	13	14	12	15	19	19	20
Common proteins	O15372	5	7	6	7	6	4	5	5	5	4	4	5	4	5	4
Common proteins	O15381	5	5	3	5	3	2	3	3	5	5	3	3	6	5	6
Common proteins	O15382	9	9	9	6	6	6	5	6	7	7	10	8	13	12	11
Common proteins	O15400	1	4	2	2	2	1	1	2	1	2	3	2	3	2	1
Common proteins	O15427	8	8	7	6	4	7	12	12	8	7	7	11	8	10	6
Common proteins	O15438	1	1	2	1	1	1	1	0	2	1	0	1	1	1	3
Common proteins	O15446	8	6	4	4	5	3	5	8	6	4	5	5	7	8	6
Common proteins	O15498	2	3	2	2	1	0	1	1	2	0	1	1	3	2	6
Common proteins	O15504	1	0	0	0	0	0	1	0	0	0	1	0	0	0	1
Common proteins	O15511	3	5	4	6	3	5	3	3	5	4	7	3	4	3	4
Common proteins	O15514	2	2	1	1	2	1	0	3	1	3	1	3	1	0	3
Common proteins	O15533	2	4	3	4	3	4	4	3	4	2	3	3	4	3	3
Common proteins	O43148	3	6	3	3	2	3	3	2	2	5	4	4	6	7	5
Common proteins	O43156	3	1	4	1	2	1	1	1	0	3	1	4	3	4	4
Common proteins	O43159	5	3	4	2	3	5	3	3	5	4	4	4	8	7	6
Common proteins	O43169	12	10	7	8	8	10	7	13	8	6	9	10	10	11	9
Common proteins	O43172	17	14	13	9	10	11	9	8	10	14	9	15	20	22	19
Common proteins	O43175	78	66	59	56	52	63	57	63	67	51	63	59	84	81	92
Common proteins	O43181	4	2	2	2	3	2	2	2	2	3	3	4	6	6	5
Common proteins	O43237	12	11	12	10	9	8	5	7	10	6	7	7	12	14	11
Common proteins	O43252	2	1	1	1	1	1	1	1	1	1	1	2	1	1	0
Common proteins	O43264	7	4	4	4	6	7	2	3	3	4	4	4	3	5	4
Common proteins	O43290	14	16	9	14	10	12	9	9	11	9	7	14	17	9	10
Common proteins	O43314	1	1	0	1	0	0	0	0	0	1	2	1	1	1	1
Common proteins	O43324	6	5	6	7	5	6	6	4	6	5	7	5	5	6	6
Common proteins	O43390	40	35	27	32	30	27	36	39	30	30	28	35	37	36	39
Common proteins	O43395	12	11	5	5	6	4	6	6	8	7	6	8	8	5	6
Common proteins	O43396	13	16	15	15	15	13	13	13	11	10	12	14	14	15	13
Common proteins	O43399	26	28	27	23	17	15	15	16	21	18	19	22	21	23	23
Common proteins	O43402	0	1	0	0	0	0	1	2	2	0	0	0	1	0	1
Common proteins	O43414	2	1	1	2	0	1	0	1	0	2	2	1	2	2	1
Common proteins	O43432	0	0	1	2	0	1	0	0	1	0	1	1	1	0	1
Common proteins	O43447	6	5	3	4	5	3	4	2	2	4	2	2	5	5	7
Common proteins	O43493	2	3	0	2	2	1	0	0	2	0	0	2	3	1	2
Common proteins	O43504	5	4	2	2	2	2	5	3	4	3	1	5	2	3	2
Common proteins	O43583	13	10	10	5	9	2	9	8	9	9	4	8	10	13	11
Common proteins	O43592	21	18	11	15	10	14	15	17	14	16	12	12	21	20	23
Common proteins	O43598	6	4	6	4	2	2	2	2	2	4	5	4	8	6	9
Common proteins	O43615	9	15	12	7	10	8	12	16	18	12	13	10	11	12	11
Common proteins	O43617	1	1	1	0	1	2	1	1	1	1	2	0	2	2	1
Common proteins	O43633	2	1	0	1	0	0	1	2	2	2	1	0	1	1	1
Common proteins	O43657	0	1	0	1	1	1	1	0	1	0	0	1	0	0	1
Common proteins	O43660	11	12	7	7	8	9	9	12	8	7	10	10	10	12	13
Common proteins	O43663	1	3	0	0	0	0	0	2	2	0	1	1	3	1	1
Common proteins	O43670	7	7	9	3	5	3	7	6	7	6	5	6	6	6	6
Common proteins	O43674	2	3	2	2	2	2	2	3	3	2	2	1	3	2	1
Common proteins	O43676	2	1	2	2	1	2	2	1	1	1	2	2	2	2	1
Common proteins	O43678	4	2	2	2	2	2	2	2	2	4	3	6	3	4	5
Common proteins	O43684	15	15	12	12	13	11	14	13	12	15	12	14	14	12	13
Common proteins	O43708	1	2	1	1	1	0	1	1	1	1	1	1	1	0	1
Common proteins	O43715	1	1	1	1	0	1	2	0	0	2	1	1	2	1	1
Common proteins	O43719	8	9	7	7	7	8	5	6	6	6	10	6	8	11	9
Common proteins	O43747	8	6	4	2	3	4	4	1	1	3	3	1	8	6	7
Common proteins	O43752	2	3	2	2	1	1	1	2	1	1	3	2	2	2	0
Common proteins	O43765	5	7	6	6	5	7	8	8	9	3	3	4	7	7	5
Common proteins	O43768	6	4	3	4	3	3	2	3	4	2	4	4	4	5	3
Common proteins	O43776	32	28	31	18	22	23	19	26	18	26	29	27	42	37	35
Common proteins	O43809	6	3	4	7	4	5	6	7	5	6	4	6	6	5	8
Common proteins	O43813	7	6	7	3	6	8	4	5	3	5	10	5	7	7	9
Common proteins	O43815	1	5	4	3	1	2	2	0	0	4	0	6	6	4	6
Common proteins	O43818	9	6	2	2	5	3	3	5	5	3	6	4	7	8	6
Common proteins	O43819	0	2	0	1	0	1	1	0	1	0	0	0	0	1	0
Common proteins	O43823	8	7	4	7	5	6	3	5	6	4	6	7	5	5	8
Common proteins	O43837	6	9	3	10	6	7	6	7	6	6	14	8	6	5	8
Common proteins	O43852	18	22	22	19	20	18	16	17	15	18	22	21	25	20	27
Common proteins	O43865	4	6	3	2	3	3	6	2	2	5	5	7	6	5	3
Common proteins	O43913	1	1	0	0	0	3	0	2	1	0	2	1	0	0	1
Common proteins	O43920	1	3	1	3	2	2	2	5	3	0	3	2	2	1	2
Common proteins	O43929	3	2	1	1	1	0	0	1	1	0	2	1	3	3	1
Common proteins	O60216	13	11	7	10	7	8	5	5	8	9	5	10	13	15	10
Common proteins	O60218	2	2	3	2	2	3	3	1	1	3	3	3	5	4	2
Common proteins	O60220	2	2	2	1	1	1	0	1	1	1	0	2	3	4	3
Common proteins	O60231	4	4	4	2	1	1	2	4	3	5	3	3	4	5	6
Common proteins	O60232	6	4	7	4	4	3	3	3	4	6	8	8	6	5	4
Common proteins	O60244	0	2	3	0	0	0	1	1	0	0	2	0	0	1	2
Common proteins	O60256	0	0	1	3	0	1	0	0	4	1	2	1	1	0	1
Common proteins	O60271	7	8	5	6	7	5	9	6	6	7	3	7	6	7	6
Common proteins	O60287	2	1	0	2	0	2	0	3	2	2	2	1	0	2	1
Common proteins	O60306	1	3	1	4	2	3	2	0	2	1	3	1	6	2	2
Common proteins	O60313	6	7	7	3	3	3	6	7	10	8	4	5	14	8	9
Common proteins	O60318	5	1	1	1	3	2	2	2	1	2	2	3	2	4	3
Common proteins	O60341	4	4	5	6	6	6	2	2	2	3	3	5	3	5	3
Common proteins	O60343	1	0	0	0	0	1	0	0	0	1	2	0	2	3	3
Common proteins	O60427	2	2	1	1	1	1	1	1	1	1	1	2	2	3	0
Common proteins	O60437	1	1	0	3	2	1	0	1	0	2	0	3	3	3	2
Common proteins	O60443	4	2	0	1	3	1	0	0	1	2	0	2	6	4	7
Common proteins	O60488	18	21	9	14	13	14	6	11	15	11	14	13	17	17	17
Common proteins	O60493	2	2	2	2	3	3	1	2	2	2	2	1	1	1	1
Common proteins	O60502	5	5	4	2	2	2	1	5	4	3	5	3	4	3	5
Common proteins	O60504	0	1	2	2	0	1	1	1	0	1	1	0	3	1	1
Common proteins	O60506	45	40	30	30	35	35	29	29	33	35	33	28	39	51	47
Common proteins	O60508	3	2	2	1	2	1	1	1	0	1	3	3	4	2	6
Common proteins	O60524	2	2	2	1	1	1	4	1	3	2	2	1	1	2	1
Common proteins	O60547	4	4	4	5	3	4	4	4	4	1	1	4	4	4	4
Common proteins	O60563	3	2	2	1	0	1	0	0	0	1	0	1	2	2	1
Common proteins	O60573	1	2	3	1	1	1	0	1	2	0	1	1	3	3	1
Common proteins	O60610	16	18	15	15	13	11	13	13	13	17	11	11	22	24	19
Common proteins	O60613	5	4	3	2	2	4	1	1	2	1	2	2	3	2	4
Common proteins	O60645	1	0	0	0	1	0	1	1	0	1	1	1	0	1	1
Common proteins	O60664	29	30	19	24	31	21	27	23	21	25	23	30	31	27	35
Common proteins	O60678	6	8	4	3	3	7	4	5	5	4	6	6	8	5	5
Common proteins	O60701	17	13	9	11	11	12	11	13	11	7	8	11	11	11	14
Common proteins	O60716	10	16	8	6	6	7	4	6	8	6	4	7	10	7	12
Common proteins	O60739	0	0	0	0	0	0	1	1	1	0	1	0	0	0	0
Common proteins	O60749	12	12	10	11	11	9	8	8	9	10	12	13	13	11	13
Common proteins	O60762	4	2	2	1	3	4	4	4	4	3	3	3	5	2	2
Common proteins	O60763	16	18	13	11	10	11	13	11	10	9	8	14	15	18	17
Common proteins	O60783	3	2	2	2	1	1	2	2	2	1	0	3	1	1	1
Common proteins	O60784	1	1	1	0	0	0	1	2	0	1	1	1	3	2	1
Common proteins	O60826	2	2	2	0	2	1	1	1	1	0	1	1	1	3	2
Common proteins	O60828	1	4	2	1	1	1	0	0	2	1	4	2	5	3	4
Common proteins	O60832	12	17	14	13	13	15	22	27	21	16	14	18	18	22	21
Common proteins	O60841	28	29	22	26	25	29	21	24	23	22	23	35	22	30	23
Common proteins	O60869	6	3	8	5	5	4	6	3	7	6	4	5	8	6	7
Common proteins	O60879	1	2	1	1	0	0	1	2	2	0	1	2	3	2	3
Common proteins	O60884	12	11	9	7	4	4	6	6	9	6	5	10	10	15	12
Common proteins	O60885	1	1	1	1	2	1	0	0	1	0	1	1	2	3	4
Common proteins	O60888	3	3	3	3	5	2	3	1	3	3	2	3	3	3	4
Common proteins	O60934	9	6	3	2	1	2	6	6	5	2	3	6	5	10	7
Common proteins	O60936	3	5	3	2	4	5	3	3	4	4	3	3	3	5	3
Common proteins	O75027	7	6	3	3	4	4	4	2	5	3	4	3	6	3	9
Common proteins	O75083	23	23	19	14	15	13	15	16	15	23	15	18	23	27	25
Common proteins	O75150	1	2	1	2	0	1	1	3	1	0	1	1	2	0	1
Common proteins	O75153	14	8	7	9	7	5	7	7	7	6	13	12	15	18	17
Common proteins	O75165	3	1	0	0	1	0	0	1	0	6	2	4	2	5	6
Common proteins	O75175	1	1	0	0	2	0	0	0	0	2	2	2	3	2	4
Common proteins	O75179	4	3	1	1	0	0	1	1	3	0	2	2	2	2	1
Common proteins	O75208	4	4	3	2	2	2	3	6	4	4	2	4	4	4	3
Common proteins	O75223	10	8	8	6	6	5	5	6	6	7	7	6	9	8	9
Common proteins	O75251	7	4	2	4	3	0	4	4	4	2	3	2	2	3	3
Common proteins	O75306	10	12	10	7	10	10	11	15	8	17	10	9	16	14	14
Common proteins	O75312	2	2	2	2	1	1	1	2	2	2	2	2	1	0	0
Common proteins	O75323	6	3	3	4	3	2	3	4	3	4	3	5	3	5	6
Common proteins	O75340	10	9	8	7	9	11	8	8	5	10	12	10	5	5	10
Common proteins	O75347	7	9	7	4	4	4	8	11	9	6	5	5	4	10	7
Common proteins	O75352	4	2	1	2	2	3	2	2	1	2	3	3	2	5	3
Common proteins	O75368	1	2	1	1	1	2	1	2	1	1	2	2	1	2	3
Common proteins	O75369	274	254	230	218	210	218	232	234	259	204	220	230	265	272	256
Common proteins	O75380	2	3	2	4	3	3	0	1	2	1	2	2	2	2	2
Common proteins	O75381	7	7	3	9	5	5	1	4	9	2	3	5	7	3	3
Common proteins	O75390	17	17	17	14	11	11	12	13	13	16	14	19	21	18	21
Common proteins	O75391	2	2	0	2	3	4	2	1	3	0	1	2	1	1	1
Common proteins	O75394	2	1	2	2	2	1	0	2	1	0	2	2	1	2	2
Common proteins	O75396	11	13	13	10	8	9	10	9	12	8	14	11	12	15	16
Common proteins	O75431	4	2	2	1	2	2	3	3	2	0	2	2	2	3	4
Common proteins	O75436	12	9	16	11	15	12	11	11	9	16	14	13	12	15	13
Common proteins	O75438	3	2	2	2	3	1	2	2	2	2	1	2	2	2	4
Common proteins	O75439	12	13	8	6	4	10	8	8	8	12	12	14	8	9	12
Common proteins	O75448	3	3	2	0	0	0	0	0	0	1	0	1	1	1	3
Common proteins	O75475	12	8	6	11	8	12	10	9	9	5	11	9	14	12	11
Common proteins	O75477	3	3	3	5	3	6	3	3	7	3	1	2	4	4	3
Common proteins	O75489	8	8	7	10	6	7	3	5	5	5	12	7	8	11	10
Common proteins	O75521	15	13	15	13	13	15	9	9	10	12	15	12	13	12	12
Common proteins	O75530	4	1	1	2	1	1	2	2	2	0	0	1	2	3	2
Common proteins	O75531	13	18	10	10	12	9	10	12	12	17	8	11	13	13	15
Common proteins	O75533	29	29	33	23	24	30	27	33	23	21	29	30	37	34	44
Common proteins	O75534	14	15	15	16	16	15	12	12	20	16	11	14	16	23	17
Common proteins	O75569	4	3	4	4	2	3	1	0	1	3	3	4	3	3	3
Common proteins	O75607	4	6	5	6	3	4	5	6	4	6	6	4	4	5	7
Common proteins	O75608	6	6	4	5	2	5	5	5	6	3	7	5	4	6	5
Common proteins	O75643	53	44	39	40	40	37	40	35	44	40	49	48	64	60	66
Common proteins	O75663	4	4	5	5	4	5	2	2	4	1	5	5	3	4	4
Common proteins	O75683	3	4	4	3	2	3	3	3	3	4	2	4	4	3	2
Common proteins	O75691	6	3	4	1	5	4	2	1	3	1	4	3	5	6	5
Common proteins	O75694	28	24	20	14	21	11	16	19	18	18	18	20	25	30	29
Common proteins	O75695	3	3	0	1	1	1	1	1	1	1	1	2	1	2	2
Common proteins	O75717	6	12	3	7	6	4	4	6	5	6	4	5	8	7	8
Common proteins	O75718	3	5	9	4	4	8	2	5	2	2	6	5	10	7	6
Common proteins	O75746	3	2	0	2	2	2	0	0	0	2	3	3	3	2	3
Common proteins	O75787	2	1	1	3	0	2	1	1	1	0	1	2	1	1	2
Common proteins	O75792	3	4	4	2	4	3	3	3	4	3	4	4	5	5	2
Common proteins	O75794	3	2	4	0	1	1	0	2	2	2	2	1	4	4	1
Common proteins	O75817	1	1	0	0	0	1	1	0	0	0	0	0	0	2	2
Common proteins	O75818	1	2	4	2	3	3	2	3	3	2	2	3	3	2	4
Common proteins	O75821	16	18	15	12	15	13	16	15	13	13	13	15	19	17	19
Common proteins	O75822	22	23	17	17	19	16	19	20	20	19	12	21	22	22	27
Common proteins	O75832	9	12	10	6	9	7	8	4	7	7	6	6	11	8	11
Common proteins	O75844	3	6	5	5	4	4	3	2	2	3	3	2	2	7	6
Common proteins	O75874	20	22	20	17	16	16	19	17	18	13	18	17	19	21	14
Common proteins	O75880	2	2	2	2	3	1	1	1	2	2	2	2	2	2	2
Common proteins	O75907	1	2	1	1	1	1	0	0	2	0	1	2	1	1	1
Common proteins	O75909	1	0	1	0	0	0	0	0	0	0	0	0	2	2	3
Common proteins	O75915	1	2	1	2	1	1	1	1	2	2	2	1	1	2	1
Common proteins	O75934	6	10	6	8	7	7	7	4	6	5	7	6	8	10	8
Common proteins	O75937	1	0	2	1	2	2	1	3	3	1	1	2	2	2	2
Common proteins	O75940	3	3	2	1	2	1	1	1	1	4	3	4	2	4	6
Common proteins	O75947	10	12	13	12	11	9	10	15	12	11	12	11	19	13	17
Common proteins	O75955	18	14	15	14	14	7	14	12	16	14	14	13	14	14	19
Common proteins	O76003	14	11	8	11	7	12	8	8	10	9	13	9	10	11	9
Common proteins	O76021	30	26	24	26	21	26	20	17	27	24	28	25	23	26	27
Common proteins	O76031	11	7	5	1	4	1	2	4	7	3	5	5	8	8	10
Common proteins	O76071	9	6	6	9	6	10	7	6	6	7	7	5	7	7	4
Common proteins	O76094	12	12	3	11	10	10	7	7	10	8	7	7	8	10	9
Common proteins	O94760	3	3	2	1	2	1	1	0	2	1	3	1	4	4	5
Common proteins	O94776	14	10	6	5	4	4	8	8	9	6	6	9	9	13	11
Common proteins	O94804	2	1	0	3	1	1	0	0	1	0	0	0	0	0	1
Common proteins	O94822	5	6	4	5	4	4	3	7	3	3	4	6	7	7	6
Common proteins	O94826	20	19	20	17	15	20	20	19	16	17	21	26	24	18	21
Common proteins	O94855	3	5	3	1	1	1	1	2	0	5	4	1	4	6	2
Common proteins	O94874	9	11	7	4	1	4	7	7	7	8	4	8	9	8	9
Common proteins	O94888	8	5	3	4	3	6	4	5	6	4	2	6	3	6	5
Common proteins	O94901	2	4	1	3	2	4	0	0	2	1	0	3	1	3	1
Common proteins	O94903	1	1	3	2	3	2	1	2	2	2	2	1	2	2	1
Common proteins	O94905	7	6	5	6	3	4	9	4	8	3	4	4	5	6	7
Common proteins	O94906	13	20	8	16	13	11	6	7	11	6	6	13	14	14	16
Common proteins	O94925	5	6	5	4	7	4	4	6	6	5	8	8	8	10	8
Common proteins	O94927	1	0	1	1	1	0	1	0	1	1	0	0	0	1	0
Common proteins	O94966	0	2	2	1	0	1	0	0	0	1	1	2	2	1	1
Common proteins	O94973	7	4	4	4	5	3	3	4	2	4	5	5	10	10	9
Common proteins	O94979	16	14	10	14	13	11	12	11	15	12	11	13	16	16	16
Common proteins	O94992	5	5	6	3	5	6	4	6	3	8	3	6	6	7	9
Common proteins	O95071	7	6	3	3	3	1	1	1	3	4	1	4	5	4	5
Common proteins	O95084	5	3	3	4	4	4	4	5	5	4	3	3	7	4	5
Common proteins	O95155	4	6	2	1	2	2	2	1	1	5	3	3	8	7	7
Common proteins	O95159	2	1	1	0	0	1	0	1	0	1	1	1	2	2	3
Common proteins	O95163	15	14	15	9	10	11	8	6	10	11	11	11	19	17	20
Common proteins	O95168	1	2	1	0	1	1	0	1	0	2	2	1	2	2	3
Common proteins	O95169	5	4	5	3	4	4	3	5	4	2	5	3	3	5	5
Common proteins	O95182	2	5	4	3	5	2	0	1	2	2	1	5	3	5	3
Common proteins	O95202	11	12	10	10	12	14	10	13	14	9	13	12	14	15	13
Common proteins	O95218	10	13	10	9	6	6	9	7	8	5	8	12	11	9	8
Common proteins	O95239	2	1	2	1	1	0	0	1	0	2	0	2	1	2	0
Common proteins	O95249	0	1	0	1	1	1	1	2	1	1	0	1	0	1	0
Common proteins	O95260	3	2	1	2	1	2	1	1	2	1	0	0	2	2	2
Common proteins	O95292	7	8	12	7	8	7	8	7	12	9	9	8	9	10	7
Common proteins	O95295	3	4	3	2	3	2	3	2	2	2	3	3	4	5	4
Common proteins	O95297	1	1	1	1	2	3	2	2	2	1	1	2	1	2	1
Common proteins	O95299	7	4	5	4	6	4	8	8	7	3	5	6	6	4	5
Common proteins	O95336	12	12	15	13	13	12	16	11	13	15	14	16	15	16	17
Common proteins	O95340	6	6	4	6	3	3	2	4	3	1	4	2	6	6	5
Common proteins	O95347	11	15	9	10	8	6	10	15	14	10	12	11	17	17	18
Common proteins	O95352	5	1	1	1	2	0	0	0	0	2	3	1	2	3	5
Common proteins	O95372	3	5	2	5	4	4	2	6	4	3	5	4	4	7	6
Common proteins	O95373	46	45	33	36	36	35	35	29	33	38	39	40	40	36	46
Common proteins	O95376	3	3	1	2	2	4	0	2	3	1	3	3	4	5	3
Common proteins	O95391	1	1	2	0	1	0	1	1	1	2	2	3	4	1	2
Common proteins	O95394	3	5	1	1	2	1	4	3	5	2	1	6	3	1	1
Common proteins	O95396	2	2	4	3	0	1	1	0	0	0	2	2	3	6	2
Common proteins	O95400	4	2	1	3	2	3	3	3	4	3	3	2	3	4	4
Common proteins	O95425	1	0	0	1	3	2	0	0	0	0	0	1	0	1	0
Common proteins	O95433	17	15	12	17	14	14	14	12	13	10	13	11	12	12	15
Common proteins	O95445	2	1	1	1	2	1	1	0	0	1	3	1	2	1	2
Common proteins	O95453	6	8	4	5	2	3	2	5	5	2	6	7	6	6	6
Common proteins	O95456	8	7	7	5	4	6	5	2	5	5	3	4	9	5	4
Common proteins	O95470	7	4	5	3	4	3	6	4	3	2	5	5	8	6	7
Common proteins	O95478	4	7	8	3	5	4	6	5	4	4	5	4	4	6	4
Common proteins	O95486	6	4	3	2	4	3	2	3	1	4	2	2	8	6	5
Common proteins	O95487	2	2	2	2	2	1	2	3	3	2	2	4	3	1	3
Common proteins	O95551	2	1	0	1	1	0	1	1	1	1	2	1	3	4	1
Common proteins	O95571	6	5	3	3	8	4	5	4	5	5	7	8	3	5	4
Common proteins	O95573	13	17	13	15	12	13	11	17	14	14	15	11	18	12	16
Common proteins	O95602	5	3	0	4	2	3	1	0	1	1	5	4	2	3	2
Common proteins	O95630	5	6	2	4	1	1	2	5	4	2	1	1	4	2	2
Common proteins	O95639	2	1	2	2	0	1	1	1	1	0	2	1	2	3	3
Common proteins	O95674	1	3	1	1	1	1	1	1	1	1	1	1	2	3	1
Common proteins	O95747	11	8	8	6	8	7	9	9	6	9	8	10	11	10	11
Common proteins	O95757	11	18	13	10	10	7	10	12	12	11	8	15	13	17	17
Common proteins	O95777	1	2	0	1	0	0	1	2	1	1	1	1	1	2	4
Common proteins	O95782	20	18	18	16	9	11	13	14	13	15	19	19	18	18	18
Common proteins	O95785	2	2	1	0	0	0	0	1	0	1	1	1	1	1	1
Common proteins	O95793	2	1	2	1	0	0	1	2	1	2	2	3	1	2	2
Common proteins	O95801	0	0	1	0	0	1	0	0	0	1	0	0	1	1	1
Common proteins	O95817	7	4	4	6	4	5	1	1	6	1	1	4	5	3	3
Common proteins	O95831	26	33	22	19	17	21	24	20	25	24	19	23	27	22	21
Common proteins	O95834	1	0	0	1	0	1	1	0	1	1	0	1	2	3	3
Common proteins	O95861	8	9	6	4	5	6	6	6	7	3	6	6	9	6	9
Common proteins	O95865	2	1	0	0	0	0	2	0	1	1	0	0	2	0	0
Common proteins	O95881	9	8	4	8	9	5	5	8	7	2	7	8	7	10	8
Common proteins	O95954	0	2	2	0	2	2	0	1	1	0	2	0	2	1	0
Common proteins	O95983	2	1	0	1	1	1	0	0	1	2	2	1	1	1	0
Common proteins	O95989	1	0	2	1	2	1	1	1	2	1	3	2	1	1	0
Common proteins	O96000	6	3	7	4	5	2	4	6	7	7	4	7	5	7	7
Common proteins	O96005	3	3	1	3	0	3	2	1	3	1	1	2	3	2	3
Common proteins	O96008	15	13	11	9	8	7	8	10	7	9	12	10	11	10	9
Common proteins	O96011	1	0	0	4	2	1	2	0	2	0	0	0	1	2	2
Common proteins	P00167	3	2	1	2	3	3	1	1	2	1	4	1	1	3	2
Common proteins	P00352	2	3	2	3	3	1	1	1	2	1	3	2	3	2	2
Common proteins	P00387	11	11	10	10	12	11	12	6	10	10	10	12	9	14	9
Common proteins	P00395	0	0	1	1	0	1	1	1	1	1	1	1	2	1	2
Common proteins	P00403	10	9	4	5	8	7	6	12	5	9	13	9	11	17	9
Common proteins	P00441	9	11	8	7	6	3	11	11	10	8	7	9	10	11	11
Common proteins	P00480	2	3	2	2	3	4	1	1	1	3	5	3	4	4	3
Common proteins	P00491	22	24	23	13	17	16	15	13	14	25	18	19	24	27	30
Common proteins	P00492	14	21	16	13	6	9	10	11	12	13	14	13	16	23	14
Common proteins	P00505	41	33	34	28	31	25	36	31	31	25	30	29	40	39	36
Common proteins	P00734	16	19	19	13	10	10	13	13	9	15	10	11	17	19	17
Common proteins	P00751	5	8	7	6	6	5	4	3	4	5	7	5	6	4	4
Common proteins	P00813	3	2	0	1	1	0	0	1	1	0	2	1	1	2	1
Common proteins	P00966	40	40	39	28	26	31	39	40	42	34	27	37	46	44	48
Common proteins	P01008	5	5	5	6	6	8	5	6	3	7	8	6	6	6	6
Common proteins	P01009	1	1	1	0	0	0	2	1	1	0	4	0	5	5	1
Common proteins	P01023	7	9	7	7	8	8	13	7	8	8	6	5	7	9	9
Common proteins	P01024	32	31	23	18	22	21	29	19	20	29	21	22	33	29	28
Common proteins	P01033	7	7	3	1	3	2	6	3	4	5	1	8	5	7	5
Common proteins	P01130	0	2	2	1	0	2	1	0	3	0	4	2	0	2	2
Common proteins	P02675	0	0	1	0	0	0	1	1	1	0	0	1	0	1	3
Common proteins	P02679	2	1	1	0	1	4	4	1	2	1	1	0	1	1	0
Common proteins	P02748	3	3	3	2	1	2	0	0	1	2	1	2	5	3	4
Common proteins	P02751	1	1	1	1	0	0	1	1	1	0	2	3	2	2	0
Common proteins	P02763	0	0	0	1	0	3	0	2	2	2	4	0	0	0	0
Common proteins	P02765	51	64	50	50	38	46	60	55	69	52	51	59	43	44	49
Common proteins	P02768	27	33	29	35	32	29	43	35	40	26	54	25	33	39	29
Common proteins	P02771	3	3	6	3	2	3	9	8	7	4	1	4	2	2	2
Common proteins	P02774	1	2	2	1	0	1	1	1	2	1	1	1	2	3	3
Common proteins	P02786	68	62	59	53	45	46	54	57	60	56	53	57	66	66	65
Common proteins	P02794	4	7	3	3	4	5	0	2	2	2	5	7	4	3	3
Common proteins	P03915	2	1	0	4	3	3	4	2	2	2	3	3	0	3	1
Common proteins	P03928	1	0	0	0	0	0	2	2	1	0	0	0	1	1	3
Common proteins	P04004	9	9	10	8	6	7	10	7	8	7	8	5	7	9	11
Common proteins	P04040	32	29	30	23	24	29	30	25	35	22	31	21	29	32	31
Common proteins	P04062	3	2	2	5	3	2	2	2	1	2	0	2	1	2	1
Common proteins	P04075	91	100	92	81	81	81	95	96	116	94	82	105	111	123	111
Common proteins	P04080	26	24	23	21	19	16	27	24	23	26	21	22	22	29	20
Common proteins	P04114	4	2	4	3	2	4	6	4	2	1	2	3	3	4	0
Common proteins	P04156	1	1	1	1	2	2	0	0	0	0	1	0	1	0	1
Common proteins	P04179	16	18	8	11	10	13	5	8	12	9	13	16	15	14	18
Common proteins	P04181	5	2	1	1	0	1	0	1	1	1	3	1	4	2	3
Common proteins	P04183	3	3	3	1	2	2	1	1	3	3	3	4	6	6	4
Common proteins	P04406	427	409	370	518	418	376	254	253	258	309	417	458	436	422	437
Common proteins	P04424	2	1	0	0	0	2	1	0	0	1	1	0	0	0	1
Common proteins	P04792	14	13	13	11	9	11	11	19	10	17	9	19	17	21	21
Common proteins	P04818	4	3	2	2	1	1	3	3	2	2	2	3	3	2	4
Common proteins	P04843	37	39	29	31	28	24	26	27	26	25	27	29	38	41	39
Common proteins	P04844	20	21	21	18	23	17	17	14	20	19	21	23	29	27	22
Common proteins	P05026	6	7	6	3	5	1	3	4	2	5	5	6	5	5	6
Common proteins	P05062	1	0	1	7	2	2	3	3	3	1	11	3	1	1	1
Common proteins	P05091	1	0	0	3	1	3	0	3	3	0	8	3	1	3	1
Common proteins	P05114	4	5	6	3	5	5	5	5	10	6	4	3	3	5	4
Common proteins	P05155	1	1	1	1	0	2	1	0	0	0	2	0	0	0	1
Common proteins	P05161	3	5	3	2	2	3	3	2	4	3	3	4	2	3	3
Common proteins	P05165	1	2	0	0	0	0	1	2	2	1	0	1	1	0	0
Common proteins	P05166	2	1	0	1	0	1	2	3	2	0	0	1	1	2	1
Common proteins	P05198	26	23	31	18	16	19	31	31	32	24	19	29	32	37	27
Common proteins	P05362	7	5	10	3	4	3	3	5	4	3	2	5	6	8	6
Common proteins	P05386	33	27	25	27	28	25	22	16	15	26	25	28	32	28	25
Common proteins	P05387	59	58	56	53	60	67	62	47	44	63	49	61	64	70	69
Common proteins	P05388	29	27	24	20	19	17	22	15	19	18	24	21	15	21	19
Common proteins	P05423	2	0	1	1	2	1	1	1	1	1	1	0	1	2	1
Common proteins	P05455	21	17	20	18	15	15	26	32	30	18	19	25	19	19	18
Common proteins	P05546	7	7	3	6	3	7	6	9	6	2	4	3	5	4	5
Common proteins	P06132	8	9	7	9	7	4	8	7	6	5	6	7	6	6	8
Common proteins	P06280	2	5	3	2	2	2	2	2	2	4	3	3	6	5	5
Common proteins	P06396	28	26	23	21	28	23	26	27	29	25	25	25	29	33	28
Common proteins	P06454	26	33	24	23	20	17	31	27	32	33	20	19	19	26	25
Common proteins	P06703	14	16	17	14	14	9	17	17	17	12	20	13	17	12	13
Common proteins	P06730	11	9	8	13	9	10	6	5	8	5	6	8	8	8	10
Common proteins	P06733	215	203	212	265	206	220	179	192	196	165	185	197	224	239	249
Common proteins	P06737	15	15	16	11	13	11	12	15	11	18	12	17	14	19	12
Common proteins	P06753	1	1	2	2	2	5	4	3	2	3	2	1	1	2	3
Common proteins	P06756	3	5	2	1	1	1	2	1	0	3	5	2	2	2	1
Common proteins	P06865	10	9	2	4	3	5	3	6	5	8	8	6	7	9	7
Common proteins	P07093	1	2	0	0	0	0	0	1	1	0	2	1	3	1	1
Common proteins	P07099	15	15	18	7	16	15	9	9	11	9	13	10	16	13	13
Common proteins	P07108	6	5	6	3	5	4	4	5	5	8	5	9	6	5	5
Common proteins	P07148	1	2	2	1	0	0	2	5	3	2	2	2	0	2	1
Common proteins	P07199	3	4	0	1	1	2	2	0	1	1	2	1	2	2	5
Common proteins	P07237	67	71	49	49	47	55	62	65	70	52	51	62	57	57	57
Common proteins	P07305	3	6	3	3	5	5	6	4	5	4	2	5	3	3	4
Common proteins	P07311	5	3	2	2	1	0	2	2	2	1	1	4	2	1	1
Common proteins	P07339	20	14	16	18	14	15	8	11	9	17	17	13	19	16	18
Common proteins	P07357	4	5	3	6	2	2	3	2	3	3	6	4	4	3	4
Common proteins	P07358	3	1	0	4	3	4	3	2	4	0	2	1	3	3	3
Common proteins	P07384	18	18	18	11	12	13	10	9	11	13	15	16	10	19	16
Common proteins	P07602	21	20	20	15	15	20	10	15	10	15	16	24	29	24	24
Common proteins	P07686	13	12	8	7	5	6	9	12	11	10	9	12	9	12	11
Common proteins	P07711	1	2	3	2	1	0	1	1	1	2	1	2	2	1	2
Common proteins	P07741	6	5	3	3	5	3	3	3	6	7	3	3	6	7	6
Common proteins	P07814	92	83	81	77	76	61	69	65	64	72	65	67	89	92	94
Common proteins	P07858	2	1	1	2	2	3	3	6	5	0	6	4	2	2	2
Common proteins	P07942	10	3	5	2	4	2	2	2	4	4	3	5	6	3	4
Common proteins	P07951	3	2	1	1	1	1	2	3	1	1	2	3	1	1	1
Common proteins	P07954	25	34	23	21	23	22	18	19	26	27	24	23	33	30	29
Common proteins	P07996	42	39	44	39	35	33	43	40	44	32	31	36	43	46	39
Common proteins	P08047	6	5	2	2	2	2	3	1	2	3	2	3	2	4	4
Common proteins	P08069	3	2	0	0	0	0	1	0	0	1	0	1	0	1	1
Common proteins	P08236	5	3	3	5	2	4	2	3	2	3	6	3	2	3	2
Common proteins	P08237	15	13	15	10	13	7	13	10	11	15	8	11	15	15	14
Common proteins	P08240	8	10	11	7	6	9	4	6	5	9	6	10	14	15	15
Common proteins	P08243	41	34	34	30	30	33	29	28	37	27	26	31	32	36	40
Common proteins	P08263	15	14	17	19	15	17	12	6	13	17	21	17	23	22	21
Common proteins	P08397	1	2	0	1	1	0	1	1	2	0	2	0	1	0	1
Common proteins	P08574	8	6	6	7	6	6	8	8	6	9	4	7	9	11	13
Common proteins	P08579	3	4	2	2	2	3	4	4	3	3	1	1	6	6	4
Common proteins	P08581	2	3	2	1	1	2	0	0	2	0	2	2	2	2	3
Common proteins	P08603	3	2	2	2	2	0	1	0	3	3	2	1	7	7	4
Common proteins	P08621	24	25	21	16	11	11	23	20	22	16	15	14	18	21	23
Common proteins	P08648	7	6	4	4	3	4	3	3	3	4	4	6	6	6	6
Common proteins	P08697	7	9	9	6	12	7	6	4	5	9	9	6	9	10	9
Common proteins	P08708	12	14	12	13	9	12	15	14	14	8	13	16	16	16	15
Common proteins	P08962	1	1	2	1	2	2	3	1	1	1	1	1	1	1	1
Common proteins	P09001	0	4	3	4	1	2	1	0	2	1	2	2	4	3	3
Common proteins	P09012	10	12	8	6	13	8	7	11	6	10	11	12	12	12	14
Common proteins	P09038	0	2	1	1	0	1	0	0	0	0	0	1	1	1	2
Common proteins	P09104	2	4	2	1	1	2	1	2	1	2	3	1	2	3	2
Common proteins	P09110	11	9	7	8	12	8	9	12	7	8	9	11	8	6	9
Common proteins	P09132	3	2	2	4	1	4	3	2	2	4	3	3	3	5	3
Common proteins	P09234	4	3	4	6	3	6	4	7	4	2	5	4	4	4	3
Common proteins	P09382	26	26	23	22	22	21	27	29	24	24	16	27	34	23	31
Common proteins	P09417	3	6	5	6	3	5	5	3	6	6	7	6	7	7	7
Common proteins	P09467	2	4	3	1	3	1	2	3	0	3	5	1	3	4	4
Common proteins	P09488	0	1	1	0	0	0	0	1	0	0	2	0	2	1	2
Common proteins	P09496	6	3	4	5	3	3	4	4	3	2	4	5	5	5	7
Common proteins	P09497	5	2	2	3	4	4	3	2	3	1	2	2	1	3	3
Common proteins	P09543	4	4	5	6	4	5	3	4	3	3	3	6	3	3	3
Common proteins	P09622	19	12	17	9	9	11	11	16	16	18	14	13	14	15	14
Common proteins	P09651	15	28	14	28	21	23	22	20	28	16	17	21	20	19	23
Common proteins	P09661	16	14	11	9	11	9	8	7	10	9	9	10	15	10	12
Common proteins	P09874	56	44	46	37	40	38	35	39	45	42	42	48	52	53	59
Common proteins	P09884	11	10	6	4	5	4	4	4	4	6	4	9	7	8	9
Common proteins	P09972	11	9	9	4	3	3	5	5	4	9	5	5	8	13	7
Common proteins	P0CG12	4	3	0	0	1	0	1	1	1	1	1	1	0	0	1
Common proteins	P0DPB6	3	2	1	2	3	2	3	3	3	2	4	2	5	4	4
Common proteins	P10253	9	7	6	6	8	4	5	6	6	5	6	5	8	8	12
Common proteins	P10586	8	6	4	7	3	6	4	3	4	4	8	5	6	4	5
Common proteins	P10599	45	44	36	58	47	59	30	35	37	39	40	51	51	38	47
Common proteins	P10606	12	10	15	11	11	11	13	10	12	10	12	10	8	11	10
Common proteins	P10619	2	2	1	2	1	3	1	1	2	2	1	3	1	2	2
Common proteins	P10620	14	17	14	10	18	14	3	7	6	17	14	11	16	15	13
Common proteins	P10643	2	3	1	3	3	2	2	2	2	2	3	4	3	3	4
Common proteins	P10644	6	3	3	4	3	3	4	6	4	1	3	4	4	6	6
Common proteins	P10768	10	8	5	7	7	7	6	7	5	3	6	4	7	7	8
Common proteins	P10809	117	110	89	87	103	79	122	96	96	112	92	112	147	155	153
Common proteins	P10909	18	9	12	10	10	9	15	10	13	14	9	14	14	13	14
Common proteins	P11047	5	5	4	5	4	4	3	3	6	2	4	5	5	5	7
Common proteins	P11117	7	3	4	3	3	2	3	2	3	2	5	2	5	6	5
Common proteins	P11166	6	6	4	2	4	3	6	6	5	4	3	5	4	4	2
Common proteins	P11171	2	2	0	1	2	1	2	1	2	0	2	4	2	4	2
Common proteins	P11172	8	7	5	3	5	4	6	8	6	7	7	8	8	9	5
Common proteins	P11182	4	5	2	6	3	5	3	5	4	2	4	2	7	5	5
Common proteins	P11216	7	10	6	7	4	8	4	5	6	10	8	12	6	6	6
Common proteins	P11234	0	1	1	1	2	1	0	2	1	1	2	1	1	1	1
Common proteins	P11279	1	2	3	3	1	2	4	5	4	2	3	4	5	2	4
Common proteins	P11310	12	11	5	7	4	3	3	4	7	5	7	10	8	5	9
Common proteins	P11388	22	23	21	19	12	15	18	17	20	15	22	20	29	26	24
Common proteins	P11441	3	2	0	0	1	0	1	0	1	2	0	3	2	1	2
Common proteins	P11498	35	30	28	22	20	27	24	25	26	24	26	28	32	35	37
Common proteins	P11532	4	8	6	6	8	6	4	2	5	3	5	6	6	5	7
Common proteins	P11586	55	54	37	43	35	39	44	48	46	46	37	37	48	45	52
Common proteins	P11717	10	16	9	9	11	5	5	5	11	5	4	11	16	8	17
Common proteins	P11766	14	13	18	11	11	11	10	10	15	12	13	13	19	20	18
Common proteins	P12004	37	40	31	25	28	27	27	24	33	26	27	28	32	38	31
Common proteins	P12074	6	5	4	3	4	3	2	3	2	4	4	5	6	6	5
Common proteins	P12081	6	8	9	5	7	5	6	6	6	6	5	6	10	8	6
Common proteins	P12109	8	8	4	6	6	5	5	9	5	3	5	5	7	8	8
Common proteins	P12111	1	3	2	1	2	2	1	1	2	1	2	1	3	3	3
Common proteins	P12259	4	5	4	2	1	2	0	0	1	3	1	1	5	7	6
Common proteins	P12268	42	36	33	28	32	33	35	35	30	30	28	38	37	37	49
Common proteins	P12429	27	21	17	15	18	21	17	20	15	20	20	19	21	22	24
Common proteins	P12694	2	5	1	3	3	4	2	2	1	0	2	2	3	3	3
Common proteins	P12955	4	10	7	5	7	3	6	5	7	5	5	8	6	8	6
Common proteins	P12956	45	48	49	39	35	44	39	47	41	39	41	41	51	44	42
Common proteins	P13010	53	52	46	47	51	39	54	47	40	42	55	45	50	55	55
Common proteins	P13073	10	12	9	10	7	8	15	9	15	8	8	5	9	14	9
Common proteins	P13284	7	3	4	3	4	4	2	1	1	2	5	2	5	6	3
Common proteins	P13473	3	2	2	1	2	3	4	3	3	4	1	2	1	3	2
Common proteins	P13489	18	20	15	14	12	11	11	17	16	15	17	22	14	19	20
Common proteins	P13667	46	41	36	39	38	36	34	30	47	30	35	35	37	42	39
Common proteins	P13674	3	5	5	8	5	4	4	6	6	6	5	5	5	7	7
Common proteins	P13798	9	11	10	8	9	8	7	8	5	9	10	10	15	11	12
Common proteins	P13804	24	20	21	26	23	28	21	25	24	23	22	25	25	35	34
Common proteins	P13807	7	5	4	3	6	5	6	7	8	3	5	8	8	7	10
Common proteins	P13929	5	5	5	4	4	3	2	3	6	2	7	5	2	3	3
Common proteins	P13984	3	3	1	3	0	2	3	1	4	1	2	2	2	1	5
Common proteins	P13987	19	20	20	13	18	17	30	23	23	15	15	21	18	17	20
Common proteins	P13995	3	4	2	5	3	5	2	4	5	2	3	5	4	5	6
Common proteins	P14209	6	6	6	6	6	7	5	5	8	6	4	7	8	11	9
Common proteins	P14324	15	14	17	15	15	16	9	12	12	10	16	12	15	18	11
Common proteins	P14373	5	3	2	4	2	4	2	3	1	0	4	3	4	5	4
Common proteins	P14384	4	6	5	5	3	4	3	2	4	3	1	5	3	4	3
Common proteins	P14406	3	1	2	2	2	3	1	0	1	2	2	3	3	2	3
Common proteins	P14618	286	270	220	314	237	241	198	207	214	177	207	265	322	323	306
Common proteins	P14635	1	0	0	2	1	0	0	0	0	2	1	1	2	0	1
Common proteins	P14735	8	9	6	5	4	5	4	4	8	3	8	3	7	8	9
Common proteins	P14854	9	5	8	7	9	9	7	8	8	9	8	4	11	10	9
Common proteins	P14866	61	70	55	50	52	45	54	49	54	48	44	50	63	61	62
Common proteins	P14868	35	31	28	28	24	27	27	28	35	31	26	36	35	43	31
Common proteins	P14927	6	6	4	5	5	4	3	5	4	6	5	6	6	6	5
Common proteins	P15170	4	6	6	5	4	4	5	6	5	5	11	6	7	10	8
Common proteins	P15374	13	8	10	11	7	9	6	5	6	7	5	10	9	7	8
Common proteins	P15408	2	2	1	4	2	4	2	2	1	2	2	2	2	2	2
Common proteins	P15529	2	1	2	2	2	2	1	2	2	2	3	3	1	2	1
Common proteins	P15559	7	10	8	4	6	8	9	12	10	4	10	5	9	8	10
Common proteins	P15586	2	3	4	1	1	2	3	2	3	2	4	2	4	5	3
Common proteins	P15880	26	35	37	24	21	19	35	33	32	36	27	26	29	36	39
Common proteins	P15924	2	2	0	1	3	1	2	4	8	0	2	6	4	4	3
Common proteins	P15927	7	8	7	7	10	5	3	4	5	6	7	9	7	6	8
Common proteins	P16070	21	17	11	14	15	12	17	18	18	11	11	18	15	13	13
Common proteins	P16083	5	6	7	4	5	6	3	5	4	4	3	3	6	5	4
Common proteins	P16144	10	6	7	5	5	4	2	5	4	5	7	8	8	9	15
Common proteins	P16152	15	11	9	7	10	10	8	7	8	16	6	8	15	13	17
Common proteins	P16219	5	4	3	5	2	6	3	4	2	3	3	2	4	2	4
Common proteins	P16220	1	0	1	0	0	0	1	0	1	0	0	1	2	2	1
Common proteins	P16383	2	1	0	2	0	1	1	0	1	0	1	0	0	0	1
Common proteins	P16435	11	10	9	8	6	6	8	5	10	9	8	10	9	9	6
Common proteins	P16455	7	6	4	3	4	3	4	4	4	5	4	4	5	6	5
Common proteins	P17096	6	6	6	4	5	5	8	9	9	7	3	6	4	4	5
Common proteins	P17152	2	3	2	2	2	1	1	1	2	1	0	1	3	5	3
Common proteins	P17174	17	13	8	11	13	13	17	13	17	12	15	12	15	21	17
Common proteins	P17275	3	2	2	5	4	4	4	3	3	2	4	1	2	5	2
Common proteins	P17301	23	15	14	15	12	14	14	15	24	14	18	19	19	22	20
Common proteins	P17480	10	9	8	5	6	5	6	8	9	8	7	10	11	10	12
Common proteins	P17535	0	0	1	1	1	0	0	1	0	0	0	0	1	3	0
Common proteins	P17568	1	5	3	6	4	3	4	2	2	2	2	3	4	1	3
Common proteins	P17655	21	23	19	14	16	15	15	15	15	18	19	18	22	18	20
Common proteins	P17676	5	6	2	6	2	3	4	7	5	2	7	5	5	4	6
Common proteins	P17706	6	4	4	5	3	2	3	4	3	3	3	2	3	2	3
Common proteins	P17812	23	25	16	16	16	11	24	20	19	17	22	24	23	25	22
Common proteins	P17813	3	3	1	2	2	0	2	1	1	1	2	2	2	2	2
Common proteins	P17844	18	24	16	25	14	18	18	20	19	19	23	26	24	19	27
Common proteins	P17858	11	6	8	9	8	10	10	8	8	8	8	6	13	12	14
Common proteins	P17980	19	16	11	19	14	15	13	15	19	9	18	14	18	18	19
Common proteins	P17987	47	46	38	31	35	35	37	37	41	35	39	33	50	44	41
Common proteins	P18031	11	7	7	9	6	9	6	5	6	5	6	7	8	7	12
Common proteins	P18077	4	6	6	3	3	5	6	5	5	7	1	2	4	4	4
Common proteins	P18084	0	1	0	0	0	1	0	1	3	0	1	2	1	2	2
Common proteins	P18085	10	9	7	5	6	7	6	8	6	6	7	7	6	6	6
Common proteins	P18124	35	38	33	28	26	26	28	28	32	36	26	31	38	32	39
Common proteins	P18206	62	60	53	35	46	38	54	56	51	51	50	51	57	62	59
Common proteins	P18583	14	11	12	9	8	6	12	8	11	11	8	12	11	14	13
Common proteins	P18615	8	10	2	3	6	6	4	4	4	7	5	6	6	6	6
Common proteins	P18621	29	26	25	23	27	26	34	29	28	29	23	33	30	26	35
Common proteins	P18754	24	21	19	11	18	15	21	13	17	12	16	15	20	18	20
Common proteins	P18846	2	4	4	1	2	2	3	3	3	4	1	6	4	3	4
Common proteins	P18858	6	7	3	7	6	6	5	7	5	3	6	3	9	9	7
Common proteins	P18859	5	7	10	5	4	7	3	4	5	5	6	4	8	6	8
Common proteins	P18887	6	2	1	3	1	2	1	2	1	3	3	2	2	2	3
Common proteins	P19174	1	0	1	1	0	0	1	0	1	1	0	1	2	3	1
Common proteins	P19256	1	1	2	2	0	2	1	1	1	2	1	1	2	1	2
Common proteins	P19338	28	32	30	28	18	30	31	35	43	28	35	28	34	26	35
Common proteins	P19387	1	3	1	1	1	2	1	2	2	0	3	1	3	2	2
Common proteins	P19388	3	1	2	4	2	3	0	2	2	3	3	2	3	2	1
Common proteins	P19404	8	6	5	6	6	5	3	3	2	7	6	8	6	9	5
Common proteins	P19525	6	7	4	7	5	6	6	7	4	6	5	7	7	9	10
Common proteins	P19623	22	15	13	16	12	12	9	7	6	13	11	11	15	20	22
Common proteins	P19652	0	0	0	0	0	1	0	1	2	1	1	1	0	0	0
Common proteins	P19784	10	8	6	3	3	4	5	5	3	4	5	4	8	6	6
Common proteins	P19823	30	36	28	17	21	23	25	19	22	24	27	30	32	36	29
Common proteins	P19827	1	3	1	2	2	3	4	3	4	2	1	2	1	2	2
Common proteins	P19838	3	2	1	3	2	2	3	3	7	1	1	0	3	4	2
Common proteins	P20042	40	40	31	34	31	31	31	43	34	25	36	33	43	42	43
Common proteins	P20073	17	21	15	10	11	8	14	12	10	11	13	15	16	19	20
Common proteins	P20290	10	12	5	8	7	6	5	5	4	11	5	11	9	10	11
Common proteins	P20339	3	1	1	1	3	5	2	3	1	3	4	2	2	3	3
Common proteins	P20585	1	1	0	0	1	0	0	1	0	1	1	4	1	3	2
Common proteins	P20618	22	25	21	16	18	17	16	15	14	18	19	26	25	25	21
Common proteins	P20645	8	4	3	3	2	3	2	3	3	3	2	3	7	4	5
Common proteins	P20674	19	20	17	12	9	10	12	12	17	13	11	19	14	17	21
Common proteins	P20700	36	41	34	38	31	30	38	36	34	32	29	38	41	45	37
Common proteins	P20742	3	1	3	2	4	1	2	0	0	2	3	0	3	3	0
Common proteins	P20810	18	21	19	22	17	14	14	16	13	18	12	19	18	19	21
Common proteins	P20839	3	3	1	0	2	1	3	2	1	2	0	1	5	5	2
Common proteins	P20851	0	0	1	2	0	1	0	0	0	0	1	0	0	0	1
Common proteins	P20933	1	2	4	2	2	2	1	1	2	2	3	1	3	3	2
Common proteins	P20962	5	6	4	3	4	3	5	6	6	4	2	3	3	4	4
Common proteins	P21283	5	1	3	1	3	2	3	2	1	2	2	2	6	3	4
Common proteins	P21333	282	245	227	220	228	223	226	217	233	213	213	242	272	282	278
Common proteins	P21359	2	0	0	0	0	0	0	0	1	1	1	1	2	1	0
Common proteins	P21399	11	8	11	9	6	8	6	7	6	9	7	7	6	9	11
Common proteins	P21589	2	1	1	0	1	1	2	1	1	2	0	2	3	1	1
Common proteins	P21796	39	36	35	22	25	26	31	27	28	31	26	27	40	43	42
Common proteins	P21912	9	13	11	13	11	11	14	11	10	12	12	10	12	15	14
Common proteins	P21964	1	1	1	0	0	0	0	0	0	0	1	1	3	3	2
Common proteins	P22033	1	1	0	1	0	0	1	0	1	2	2	1	3	3	2
Common proteins	P22059	7	7	6	4	6	3	5	7	3	6	5	7	6	6	8
Common proteins	P22061	8	7	9	8	6	5	5	5	5	6	4	6	7	8	8
Common proteins	P22102	49	48	46	33	36	27	40	34	30	42	29	34	41	47	49
Common proteins	P22307	6	7	5	9	5	5	7	10	8	6	9	10	6	5	4
Common proteins	P22314	107	105	102	85	89	81	77	87	84	96	89	96	99	113	112
Common proteins	P22466	1	0	0	0	0	0	0	0	0	1	0	0	2	1	3
Common proteins	P22570	0	0	1	1	1	1	0	1	0	2	2	0	2	0	2
Common proteins	P22626	99	111	108	76	79	74	100	93	93	89	79	95	95	99	112
Common proteins	P22670	1	1	0	0	2	0	0	0	0	1	0	0	1	1	0
Common proteins	P22695	28	32	31	29	30	30	26	27	24	31	23	27	30	26	30
Common proteins	P22830	7	9	6	5	4	6	6	5	9	5	5	7	9	11	10
Common proteins	P23141	17	17	16	16	23	20	11	16	9	16	24	14	15	21	16
Common proteins	P23142	14	14	8	10	11	10	8	8	10	13	8	9	13	12	12
Common proteins	P23246	47	52	44	34	35	36	54	49	50	37	36	44	42	47	48
Common proteins	P23284	25	27	34	34	21	33	21	20	25	24	28	29	25	32	34
Common proteins	P23368	4	4	2	2	2	4	0	1	2	1	3	1	3	4	2
Common proteins	P23381	31	33	24	24	25	20	27	27	25	29	24	28	37	37	40
Common proteins	P23396	39	39	37	26	26	29	30	35	28	31	28	38	40	46	44
Common proteins	P23434	2	2	3	2	2	3	3	3	2	5	2	3	3	7	4
Common proteins	P23526	38	36	32	34	29	29	28	32	29	25	36	38	39	41	41
Common proteins	P23528	55	46	39	44	41	41	47	60	55	36	39	52	58	56	52
Common proteins	P23588	20	29	19	22	19	17	30	26	36	19	16	23	19	25	21
Common proteins	P23786	16	13	10	11	9	8	7	13	13	10	11	8	11	11	16
Common proteins	P23919	6	9	6	7	4	3	4	4	4	1	0	2	5	3	7
Common proteins	P23921	27	27	22	17	15	18	23	18	20	22	15	24	29	31	38
Common proteins	P24534	14	23	11	12	11	12	10	12	9	16	7	15	19	16	15
Common proteins	P24539	14	15	17	14	14	12	11	11	12	13	13	12	16	16	16
Common proteins	P24666	12	9	10	6	8	7	7	8	11	7	12	8	8	10	10
Common proteins	P24928	6	9	6	4	2	2	7	5	7	5	7	7	9	8	7
Common proteins	P25205	26	20	20	21	19	15	17	17	20	16	17	18	24	30	25
Common proteins	P25325	3	3	2	3	2	4	1	0	0	1	2	2	4	4	3
Common proteins	P25398	34	22	26	24	29	25	25	25	32	29	20	23	32	31	28
Common proteins	P25440	2	2	0	1	1	0	0	0	0	1	1	3	1	0	2
Common proteins	P25445	0	0	0	1	0	0	0	0	1	0	0	0	0	0	0
Common proteins	P25685	11	10	7	2	3	8	4	9	9	3	7	5	13	11	9
Common proteins	P25786	21	18	16	19	19	15	15	16	21	23	18	17	18	23	23
Common proteins	P25787	14	14	11	13	12	9	8	10	9	13	10	10	12	11	14
Common proteins	P25788	13	12	9	9	7	8	8	12	8	11	7	10	13	11	10
Common proteins	P25789	10	9	9	8	8	8	10	10	8	6	10	7	10	12	11
Common proteins	P25815	8	6	6	6	5	5	5	5	7	7	6	4	9	6	7
Common proteins	P26006	7	10	5	6	6	6	3	6	5	4	7	6	4	7	5
Common proteins	P26196	13	13	17	11	13	9	13	13	13	14	13	17	14	15	16
Common proteins	P26358	16	11	11	8	9	10	6	11	11	8	8	9	17	10	13
Common proteins	P26368	20	21	15	22	16	15	16	14	13	18	21	18	21	22	23
Common proteins	P26440	3	6	3	4	2	1	4	4	3	3	2	3	5	4	5
Common proteins	P26447	37	40	41	34	26	33	50	53	60	45	30	42	45	36	38
Common proteins	P26583	9	14	12	8	7	9	16	11	13	9	9	9	9	12	13
Common proteins	P26640	39	36	34	28	23	26	24	24	30	31	29	31	32	34	35
Common proteins	P26641	84	76	78	69	67	73	64	57	72	65	66	67	83	91	88
Common proteins	P26885	5	5	5	7	7	4	4	9	5	6	5	5	8	7	7
Common proteins	P27348	31	38	29	26	22	18	34	37	40	27	30	25	27	26	33
Common proteins	P27449	1	1	2	1	2	2	1	3	2	0	0	1	2	3	3
Common proteins	P27694	14	10	11	13	10	12	8	10	10	11	10	10	14	13	13
Common proteins	P27695	26	26	24	29	26	23	31	34	30	22	25	22	26	25	27
Common proteins	P27707	2	0	1	2	1	0	0	0	0	1	2	1	0	1	1
Common proteins	P27708	66	55	49	44	42	43	33	35	42	46	46	51	62	55	63
Common proteins	P27797	106	92	84	73	66	71	73	74	76	73	79	80	108	101	106
Common proteins	P27816	31	28	34	28	27	25	27	29	31	25	28	25	38	37	35
Common proteins	P27824	91	90	90	71	76	72	76	75	85	63	63	78	85	85	84
Common proteins	P28062	4	4	5	3	5	4	6	5	5	8	8	6	7	4	7
Common proteins	P28066	22	20	21	18	20	23	25	28	19	18	22	24	16	18	22
Common proteins	P28070	12	8	8	9	7	7	7	9	9	9	9	10	8	8	9
Common proteins	P28072	7	7	5	2	3	2	10	7	4	7	3	6	5	6	6
Common proteins	P28074	16	22	23	17	15	16	17	18	20	15	16	18	19	17	17
Common proteins	P28288	9	10	11	4	4	4	5	5	8	4	11	4	7	9	7
Common proteins	P28290	7	5	4	8	0	5	0	3	4	2	3	4	2	3	1
Common proteins	P28331	29	24	14	19	15	15	16	14	19	23	22	19	22	22	18
Common proteins	P28340	17	15	12	11	12	6	8	7	11	8	17	15	12	12	13
Common proteins	P28715	0	1	0	1	0	1	1	0	0	0	0	1	0	0	1
Common proteins	P28799	15	16	16	17	14	15	13	18	15	13	17	12	14	16	16
Common proteins	P28838	17	15	13	10	9	8	7	11	11	7	14	9	13	17	16
Common proteins	P28845	3	1	4	3	4	6	2	2	1	3	6	1	4	2	2
Common proteins	P29083	2	1	0	3	1	1	0	0	1	0	2	1	2	2	1
Common proteins	P29084	1	1	1	1	0	1	0	1	2	0	1	0	2	3	2
Common proteins	P29144	17	15	15	17	16	13	8	13	14	17	11	18	23	25	24
Common proteins	P29218	2	3	3	1	3	2	2	1	3	1	2	2	4	3	3
Common proteins	P29353	4	4	3	1	4	2	6	4	5	5	5	6	7	5	7
Common proteins	P29372	1	1	0	1	0	1	0	1	0	1	1	1	1	1	2
Common proteins	P29466	2	2	0	2	2	2	1	2	2	0	1	0	1	0	3
Common proteins	P29508	5	4	3	2	1	1	2	3	3	2	1	4	4	3	1
Common proteins	P29590	4	3	3	4	1	2	3	2	2	1	2	4	5	2	1
Common proteins	P29692	33	43	37	29	29	29	35	33	33	23	25	35	35	37	36
Common proteins	P30038	7	4	7	2	5	3	3	2	2	3	6	4	5	6	5
Common proteins	P30040	19	24	19	14	14	13	17	16	19	19	19	16	23	21	19
Common proteins	P30041	43	54	49	45	35	39	38	47	49	40	41	46	62	69	59
Common proteins	P30043	18	17	18	14	17	18	11	15	18	15	18	19	19	24	24
Common proteins	P30044	30	31	30	34	29	30	22	24	22	26	35	35	31	36	32
Common proteins	P30047	5	4	5	5	4	4	6	7	5	5	2	5	5	5	5
Common proteins	P30048	28	31	25	25	23	30	28	26	26	28	33	31	30	37	36
Common proteins	P30049	8	8	4	8	6	6	9	7	6	6	5	8	7	5	4
Common proteins	P30050	40	41	36	27	25	32	31	32	38	37	32	43	45	41	44
Common proteins	P30084	21	22	24	24	20	20	17	17	18	20	20	21	23	22	22
Common proteins	P30086	26	27	27	22	21	22	23	17	13	31	21	30	30	29	30
Common proteins	P30101	78	75	61	63	65	62	79	69	82	61	61	66	77	78	92
Common proteins	P30153	31	29	23	31	28	27	31	31	31	29	33	29	30	29	33
Common proteins	P30154	1	0	0	0	0	0	0	1	0	1	0	0	0	0	1
Common proteins	P30260	6	2	3	1	1	2	2	0	0	4	2	4	2	6	5
Common proteins	P30405	13	6	8	6	9	4	9	5	6	10	9	7	11	9	11
Common proteins	P30408	7	5	8	3	6	5	6	5	4	7	4	4	7	8	4
Common proteins	P30519	6	7	7	4	2	5	4	6	7	1	5	6	7	4	5
Common proteins	P30520	8	5	6	6	10	5	5	7	4	5	10	8	10	7	6
Common proteins	P30530	1	1	1	0	0	1	0	0	0	2	1	0	2	0	1
Common proteins	P30536	1	2	2	1	0	1	4	2	0	2	5	1	2	3	2
Common proteins	P30566	5	7	3	5	6	6	5	5	6	3	5	8	5	7	5
Common proteins	P30626	10	5	7	7	7	7	6	6	9	5	7	6	9	7	8
Common proteins	P30740	24	22	26	16	20	21	18	16	19	14	19	21	19	26	23
Common proteins	P30825	2	1	1	2	1	1	2	1	1	2	1	1	1	3	2
Common proteins	P30837	9	7	7	6	6	4	6	6	4	5	7	8	10	12	9
Common proteins	P30876	14	9	10	6	4	5	8	8	7	5	6	6	8	9	9
Common proteins	P31040	35	32	23	25	28	28	33	31	29	25	32	30	33	35	31
Common proteins	P31150	11	15	12	12	12	11	9	11	11	9	17	11	13	15	12
Common proteins	P31153	21	23	19	22	18	19	21	26	19	26	14	21	23	30	20
Common proteins	P31327	170	175	157	141	126	142	147	166	173	152	157	159	171	186	202
Common proteins	P31431	2	1	1	0	0	1	0	0	1	1	2	0	1	1	0
Common proteins	P31483	1	1	0	2	1	0	0	1	0	0	2	0	2	2	1
Common proteins	P31689	9	9	8	6	7	9	8	4	7	6	6	7	10	7	10
Common proteins	P31930	37	27	23	26	29	23	22	23	23	29	23	37	35	31	37
Common proteins	P31937	9	7	8	7	4	7	5	7	5	6	7	7	8	7	11
Common proteins	P31939	32	41	32	38	32	33	35	32	36	28	33	36	40	39	47
Common proteins	P31942	27	17	20	22	18	21	35	25	26	22	21	19	20	18	18
Common proteins	P31943	30	32	28	26	19	32	33	29	29	31	33	34	29	33	34
Common proteins	P31946	28	35	31	28	24	28	30	29	37	22	24	25	37	29	31
Common proteins	P31947	18	22	15	14	18	15	22	21	22	17	21	22	19	21	17
Common proteins	P31948	45	41	38	39	31	30	29	43	39	34	28	37	37	34	53
Common proteins	P31949	19	17	17	12	11	10	24	19	19	24	20	18	18	13	17
Common proteins	P32320	16	13	11	11	8	10	5	9	5	8	8	15	15	14	15
Common proteins	P32321	2	2	1	2	3	3	2	3	2	3	3	3	4	4	2
Common proteins	P32322	12	12	10	15	9	9	11	10	13	10	10	14	11	12	12
Common proteins	P32754	3	1	0	1	1	2	0	2	2	3	2	2	2	2	2
Common proteins	P32929	3	2	2	3	1	2	1	1	1	2	1	3	5	4	3
Common proteins	P32969	25	20	19	14	20	14	20	18	18	13	14	17	18	15	19
Common proteins	P33240	5	5	4	1	4	5	4	1	4	6	2	5	6	8	5
Common proteins	P33316	17	19	16	14	16	13	13	12	15	10	14	16	19	20	21
Common proteins	P33527	6	4	3	4	1	4	1	0	2	2	2	1	6	6	8
Common proteins	P33991	30	25	24	14	22	17	22	16	18	17	14	26	27	31	26
Common proteins	P33992	33	32	28	19	23	20	23	17	21	21	18	26	28	24	24
Common proteins	P33993	25	23	25	25	24	21	16	18	15	21	21	23	29	25	28
Common proteins	P34896	7	7	10	7	4	4	3	3	3	6	5	8	7	8	10
Common proteins	P34897	23	22	24	19	23	22	20	20	20	20	18	21	29	32	30
Common proteins	P34913	1	3	2	1	2	4	0	0	0	0	3	0	2	1	1
Common proteins	P34932	39	43	38	42	42	46	40	41	45	32	42	41	38	51	42
Common proteins	P34949	10	9	6	9	7	6	13	6	10	7	8	9	8	6	8
Common proteins	P35052	1	0	1	0	0	2	0	0	2	0	0	0	3	1	1
Common proteins	P35080	2	2	1	1	0	1	0	0	1	0	0	0	2	1	2
Common proteins	P35232	29	25	21	17	18	16	29	30	27	22	22	16	27	26	34
Common proteins	P35244	5	5	4	8	3	7	3	4	5	4	6	3	3	4	5
Common proteins	P35249	8	6	5	5	4	7	2	3	5	2	8	4	6	5	5
Common proteins	P35250	12	8	9	8	4	7	4	8	7	4	9	8	8	8	9
Common proteins	P35251	4	4	3	5	4	3	4	4	5	3	7	5	6	5	5
Common proteins	P35268	8	8	13	5	5	4	9	6	8	4	4	5	7	9	11
Common proteins	P35269	6	4	10	6	3	4	3	7	8	6	4	4	7	4	11
Common proteins	P35573	2	1	1	1	2	2	1	2	0	3	0	1	4	3	3
Common proteins	P35606	29	25	28	20	23	19	14	18	14	29	21	26	23	26	31
Common proteins	P35610	5	13	6	4	7	5	5	3	8	5	2	6	10	7	7
Common proteins	P35611	3	2	2	0	0	0	0	0	0	2	0	2	4	2	3
Common proteins	P35613	25	18	23	11	13	14	17	16	19	19	19	15	19	22	18
Common proteins	P35637	15	17	16	13	11	13	9	12	18	11	14	11	9	12	13
Common proteins	P35658	31	34	24	26	28	17	17	21	28	18	19	27	33	34	38
Common proteins	P35659	19	12	16	15	18	18	17	14	18	12	16	16	18	17	16
Common proteins	P35754	2	2	2	2	3	1	2	2	2	2	1	3	3	5	4
Common proteins	P35813	4	2	3	2	2	2	2	3	3	3	3	3	3	3	3
Common proteins	P35998	27	23	16	14	17	11	22	23	17	24	13	25	23	27	26
Common proteins	P36404	3	2	1	2	2	4	1	2	1	3	1	3	3	4	3
Common proteins	P36405	7	8	3	3	3	3	2	1	3	6	3	6	3	4	7
Common proteins	P36507	5	5	4	2	3	2	3	3	3	4	5	4	5	5	8
Common proteins	P36542	11	11	10	10	7	10	12	8	15	9	8	9	13	13	11
Common proteins	P36551	2	0	1	0	0	1	0	1	0	0	0	0	1	0	0
Common proteins	P36578	57	63	64	51	58	52	64	62	68	66	60	60	66	69	68
Common proteins	P36639	3	3	0	2	2	1	1	0	2	1	1	2	2	2	3
Common proteins	P36776	21	27	16	20	19	17	26	20	24	19	25	18	28	21	25
Common proteins	P36871	30	25	26	25	23	24	17	24	18	23	23	21	31	31	27
Common proteins	P36873	1	2	1	1	0	1	1	1	2	1	0	2	2	2	1
Common proteins	P36915	3	4	3	5	1	2	3	4	3	1	2	2	4	6	2
Common proteins	P36952	45	42	37	29	32	44	47	43	36	45	35	40	54	57	52
Common proteins	P36954	3	3	2	2	2	3	2	2	2	0	3	2	2	2	2
Common proteins	P36955	12	11	9	9	11	8	5	7	7	8	11	11	11	13	15
Common proteins	P36957	17	13	10	6	7	5	6	12	9	7	9	6	13	11	13
Common proteins	P36969	4	4	1	4	3	3	3	3	1	2	2	3	4	3	5
Common proteins	P37108	13	14	15	6	10	13	13	12	10	13	14	13	16	15	16
Common proteins	P37198	8	6	5	6	9	4	4	5	6	6	5	7	5	6	7
Common proteins	P37837	26	29	22	18	17	15	17	19	23	16	26	16	21	21	22
Common proteins	P38117	23	26	19	17	17	19	17	15	19	23	19	20	23	27	25
Common proteins	P38432	4	6	4	3	3	5	3	4	4	2	3	2	3	3	2
Common proteins	P38435	2	2	2	0	1	2	0	0	1	1	1	1	0	1	2
Common proteins	P38606	13	12	12	9	6	7	13	8	10	7	11	7	13	11	14
Common proteins	P38919	16	22	19	16	15	18	21	20	25	16	13	18	13	16	16
Common proteins	P39019	16	17	25	12	15	16	15	12	13	15	15	10	19	19	21
Common proteins	P39656	9	10	9	7	7	9	5	6	7	5	7	8	8	7	10
Common proteins	P39748	25	31	18	26	24	22	25	23	22	19	23	23	24	31	29
Common proteins	P40121	20	17	26	17	15	19	18	19	21	16	16	19	21	20	20
Common proteins	P40222	5	5	4	6	5	5	5	7	9	2	4	7	6	4	6
Common proteins	P40261	6	7	8	6	5	8	6	7	8	9	12	7	4	6	7
Common proteins	P40616	5	5	3	3	2	3	3	2	2	7	3	2	6	5	7
Common proteins	P40692	3	3	0	0	2	0	1	1	1	1	3	2	3	2	2
Common proteins	P40763	14	12	5	6	10	6	4	6	6	8	8	6	11	9	10
Common proteins	P40818	1	2	3	2	1	1	2	1	1	2	1	2	4	2	1
Common proteins	P40855	6	7	7	6	4	5	3	3	4	5	8	9	6	7	4
Common proteins	P40925	16	19	19	14	15	13	16	20	19	18	28	20	19	19	18
Common proteins	P40926	38	35	35	35	29	31	35	31	39	32	39	32	40	40	36
Common proteins	P40937	6	9	10	8	6	7	6	5	5	5	7	6	11	7	8
Common proteins	P40938	8	8	7	4	7	4	5	5	6	4	3	7	8	9	7
Common proteins	P40939	30	29	28	30	23	28	26	25	25	28	30	29	28	31	32
Common proteins	P41214	4	6	2	5	3	5	3	2	4	4	3	4	8	6	9
Common proteins	P41223	4	3	2	3	1	2	3	4	3	2	5	2	2	2	2
Common proteins	P41247	1	1	0	3	0	1	0	0	1	1	2	1	0	1	0
Common proteins	P41250	34	29	25	32	21	30	28	30	29	24	30	32	38	29	31
Common proteins	P41567	3	4	3	2	2	3	2	2	1	4	1	2	3	3	3
Common proteins	P41743	3	4	2	5	3	2	2	3	5	3	2	4	4	6	5
Common proteins	P42025	1	1	1	1	1	0	1	2	1	1	1	1	1	1	2
Common proteins	P42126	13	11	9	8	10	6	10	9	5	8	10	9	12	9	10
Common proteins	P42166	19	16	7	8	10	10	12	15	10	7	8	12	15	15	15
Common proteins	P42167	12	15	12	9	12	8	7	10	7	8	9	10	13	13	16
Common proteins	P42224	9	6	10	7	13	6	6	8	5	7	7	11	11	16	13
Common proteins	P42226	2	4	3	0	1	1	1	1	0	3	1	1	1	1	2
Common proteins	P42566	7	7	2	2	5	1	5	6	4	5	2	4	6	6	9
Common proteins	P42574	2	1	1	0	1	0	1	2	1	2	0	2	2	1	2
Common proteins	P42677	3	3	3	3	4	2	6	3	6	2	3	3	3	3	4
Common proteins	P42695	1	1	1	2	1	2	1	1	1	1	3	1	2	1	2
Common proteins	P42696	2	1	1	1	3	1	1	1	1	1	1	2	1	1	1
Common proteins	P42765	38	38	29	31	28	36	24	30	29	27	25	31	29	33	36
Common proteins	P42858	1	2	0	1	0	0	0	1	1	1	3	0	2	3	2
Common proteins	P42892	2	1	0	0	1	1	0	1	3	0	0	2	1	1	5
Common proteins	P43007	1	0	1	0	0	0	1	1	1	3	1	1	1	1	1
Common proteins	P43034	9	11	6	10	10	9	11	9	12	7	9	8	12	14	11
Common proteins	P43121	8	8	10	11	8	6	7	9	10	7	9	10	12	11	11
Common proteins	P43243	57	69	54	51	56	50	60	64	67	52	56	56	58	63	61
Common proteins	P43304	10	14	5	12	13	10	6	7	9	8	10	12	9	14	9
Common proteins	P43307	7	8	7	3	2	1	3	2	2	6	3	2	5	3	4
Common proteins	P43487	19	13	13	10	9	10	7	8	10	10	11	13	16	18	15
Common proteins	P43490	37	40	24	30	22	30	24	31	25	30	34	28	31	31	42
Common proteins	P43686	12	9	7	8	6	8	8	7	9	9	9	11	12	12	8
Common proteins	P43897	13	11	9	7	8	9	9	12	12	10	9	9	9	14	11
Common proteins	P45880	40	33	32	31	21	32	30	29	25	27	31	27	37	33	37
Common proteins	P45954	7	4	4	4	5	6	5	3	6	5	7	7	4	8	6
Common proteins	P45973	7	7	6	6	4	7	9	9	10	8	5	7	4	5	6
Common proteins	P45974	27	29	16	16	14	15	17	16	20	18	15	17	25	24	27
Common proteins	P46013	24	33	15	23	11	22	12	11	22	23	17	22	30	27	30
Common proteins	P46020	1	1	1	0	0	0	1	0	1	0	1	0	1	0	2
Common proteins	P46060	19	11	13	13	11	14	11	10	9	11	14	13	17	14	12
Common proteins	P46063	19	17	22	14	12	13	14	14	12	17	19	16	23	25	27
Common proteins	P46087	21	19	16	13	14	13	14	15	17	12	14	14	20	20	17
Common proteins	P46100	7	4	1	6	2	4	2	4	3	2	2	4	5	3	3
Common proteins	P46109	3	4	5	4	3	3	3	2	3	3	3	4	4	4	6
Common proteins	P46199	2	3	3	2	2	0	0	1	2	4	1	3	4	4	4
Common proteins	P46379	6	7	10	6	9	5	5	5	6	3	6	4	8	6	7
Common proteins	P46459	12	10	12	8	9	7	8	7	8	8	7	10	11	14	14
Common proteins	P46527	1	2	0	2	1	1	0	0	1	0	1	1	0	1	0
Common proteins	P46734	6	6	2	1	3	3	1	2	3	3	2	4	3	3	2
Common proteins	P46736	2	3	2	2	2	1	4	5	2	0	0	4	1	2	1
Common proteins	P46776	17	15	13	11	8	10	14	11	11	10	9	12	14	13	13
Common proteins	P46778	12	15	19	13	12	13	14	13	14	14	15	14	14	15	15
Common proteins	P46779	13	16	13	9	9	10	18	19	19	11	16	13	12	13	13
Common proteins	P46781	10	14	12	13	11	13	14	12	13	15	11	12	15	17	14
Common proteins	P46782	35	34	32	32	23	24	21	22	31	32	29	27	34	36	39
Common proteins	P46926	1	1	2	1	1	1	1	1	2	1	2	2	2	2	1
Common proteins	P46934	0	0	2	1	1	0	1	1	2	1	0	0	0	1	2
Common proteins	P46937	3	5	4	3	0	3	2	3	4	3	3	2	5	5	4
Common proteins	P46976	10	6	7	5	7	4	3	4	5	5	6	6	7	6	7
Common proteins	P46977	6	6	6	6	6	5	4	5	7	6	7	8	7	7	6
Common proteins	P47712	11	11	9	8	7	9	9	6	8	9	14	9	15	12	8
Common proteins	P47755	4	4	5	2	2	4	2	2	2	4	4	4	5	7	6
Common proteins	P47756	13	11	11	14	11	17	13	12	12	13	17	15	16	13	12
Common proteins	P47897	23	26	21	11	16	16	18	19	22	14	19	19	29	32	31
Common proteins	P47914	6	6	4	7	4	6	8	7	11	6	6	6	5	4	4
Common proteins	P48047	22	22	17	8	17	8	17	15	9	18	19	16	17	23	21
Common proteins	P48067	1	0	1	0	0	0	0	1	0	1	0	1	1	1	2
Common proteins	P48147	17	12	7	3	6	5	5	7	7	8	8	8	10	8	12
Common proteins	P48163	6	4	5	2	3	5	2	5	6	4	2	4	8	3	6
Common proteins	P48444	20	16	15	13	13	10	18	14	21	15	19	15	11	11	12
Common proteins	P48506	6	2	5	4	2	3	1	2	3	2	3	4	6	5	5
Common proteins	P48507	9	7	5	3	2	3	4	4	2	2	4	4	4	5	5
Common proteins	P48556	6	9	5	5	6	6	5	5	5	5	5	4	4	4	6
Common proteins	P48634	4	2	5	2	4	4	5	4	11	2	8	5	7	3	7
Common proteins	P48637	9	13	8	5	9	8	6	6	7	6	4	5	14	11	14
Common proteins	P48643	33	34	32	27	27	18	29	29	32	28	29	29	37	32	36
Common proteins	P48651	2	1	1	2	1	1	0	0	1	1	1	1	2	1	2
Common proteins	P48723	2	3	2	1	2	2	0	1	0	3	1	4	0	0	2
Common proteins	P48735	6	7	3	6	6	6	3	3	4	7	5	9	5	9	9
Common proteins	P48739	7	6	7	6	8	5	6	4	5	8	8	6	8	8	5
Common proteins	P48960	7	7	3	2	3	5	5	3	4	4	3	6	7	5	7
Common proteins	P49005	9	8	6	4	4	5	5	5	4	3	3	2	6	8	7
Common proteins	P49006	4	3	3	2	1	2	2	1	2	3	2	1	4	3	1
Common proteins	P49023	6	7	4	4	2	5	0	2	3	3	2	4	4	3	5
Common proteins	P49189	22	26	13	17	20	16	14	14	20	14	15	24	18	14	12
Common proteins	P49207	7	11	8	7	7	10	8	10	10	8	9	7	2	9	6
Common proteins	P49257	19	17	21	19	17	15	23	18	15	14	15	23	20	28	24
Common proteins	P49321	39	35	30	25	24	24	29	37	35	20	23	27	41	38	41
Common proteins	P49327	102	96	94	74	73	80	80	78	86	86	95	85	90	94	95
Common proteins	P49366	0	0	0	0	1	0	0	0	0	1	1	0	0	0	0
Common proteins	P49368	45	50	40	33	29	28	26	40	39	41	30	37	49	46	38
Common proteins	P49406	3	3	2	4	3	2	1	2	0	4	3	2	2	3	3
Common proteins	P49419	22	22	26	16	17	19	23	19	16	20	17	18	21	27	23
Common proteins	P49441	1	2	3	2	1	1	1	2	2	2	3	0	1	1	2
Common proteins	P49458	6	5	7	3	4	3	2	5	6	2	4	2	6	7	5
Common proteins	P49588	56	59	45	54	43	53	47	51	54	41	55	47	57	66	57
Common proteins	P49589	35	28	26	30	25	28	25	28	27	24	27	22	35	36	37
Common proteins	P49591	27	25	17	18	21	17	18	15	13	15	16	21	23	22	23
Common proteins	P49642	4	4	2	2	4	3	5	4	7	2	3	2	5	2	5
Common proteins	P49643	3	7	5	3	1	4	0	2	2	3	3	3	3	3	4
Common proteins	P49711	5	3	3	7	3	6	4	3	4	4	3	3	5	5	5
Common proteins	P49721	11	9	9	4	8	6	8	9	9	13	8	8	11	8	10
Common proteins	P49736	20	20	22	24	20	21	20	18	22	24	21	22	22	20	20
Common proteins	P49747	5	8	6	2	3	2	1	3	4	3	2	2	8	7	8
Common proteins	P49748	38	35	36	31	29	27	36	26	31	29	31	33	44	34	39
Common proteins	P49750	3	3	2	2	1	1	1	1	3	0	1	3	5	3	4
Common proteins	P49756	21	26	16	19	16	19	12	16	18	8	19	16	16	20	16
Common proteins	P49768	1	3	3	2	1	1	2	1	1	1	1	2	3	3	3
Common proteins	P49770	7	2	3	5	2	5	4	4	5	2	4	5	5	3	4
Common proteins	P49773	16	24	18	16	16	14	19	18	22	20	15	18	24	22	26
Common proteins	P49790	16	19	15	12	12	17	11	15	18	13	20	20	20	20	20
Common proteins	P49821	6	6	4	5	6	5	4	3	6	4	6	5	7	11	9
Common proteins	P49841	3	3	4	4	4	4	3	3	4	2	2	3	4	4	5
Common proteins	P49903	4	2	7	3	6	3	5	5	8	6	5	8	8	5	5
Common proteins	P49914	3	2	1	2	3	1	0	1	0	1	4	1	3	2	3
Common proteins	P49915	31	28	20	21	19	23	16	22	21	25	25	23	31	30	27
Common proteins	P49916	10	5	6	3	4	7	3	5	6	5	7	3	7	5	8
Common proteins	P49959	8	10	6	8	5	7	3	6	5	6	7	6	8	9	10
Common proteins	P50053	1	1	1	1	1	2	1	1	0	2	1	1	2	2	1
Common proteins	P50135	6	1	3	1	1	0	2	4	2	3	2	4	4	2	3
Common proteins	P50151	4	1	2	1	1	1	2	2	3	1	3	2	2	2	2
Common proteins	P50213	13	15	13	10	15	13	12	15	15	10	12	11	14	15	16
Common proteins	P50238	14	12	19	14	9	11	11	14	10	11	15	17	11	13	14
Common proteins	P50336	3	4	3	1	1	2	0	1	0	3	4	0	1	3	1
Common proteins	P50395	36	31	30	33	30	33	34	36	31	24	29	35	35	34	31
Common proteins	P50402	12	14	14	13	13	13	18	14	17	13	9	12	14	12	13
Common proteins	P50416	19	18	14	15	13	15	20	18	18	11	20	14	16	20	17
Common proteins	P50454	29	28	23	25	23	22	21	21	17	29	26	25	29	30	33
Common proteins	P50542	0	1	1	0	1	0	0	2	0	1	0	0	2	4	2
Common proteins	P50552	6	8	7	3	5	4	5	5	6	6	5	6	5	5	4
Common proteins	P50579	13	14	11	10	10	12	11	8	9	12	11	8	17	15	11
Common proteins	P50748	2	1	1	1	1	1	1	0	2	1	1	1	1	1	3
Common proteins	P50897	6	3	4	4	2	3	3	3	3	3	5	4	4	3	3
Common proteins	P50914	14	21	13	13	12	10	10	11	15	8	14	18	13	14	11
Common proteins	P50991	34	39	32	31	26	28	20	29	30	29	30	30	36	36	31
Common proteins	P51114	12	13	14	11	10	13	10	15	10	12	9	12	14	14	17
Common proteins	P51116	6	6	5	5	5	4	3	5	4	3	5	8	9	8	8
Common proteins	P51148	5	6	8	5	6	3	9	8	10	5	6	4	5	3	5
Common proteins	P51149	13	13	12	8	7	9	7	8	7	8	10	9	15	17	19
Common proteins	P51151	4	6	2	5	3	1	1	1	5	2	3	5	4	5	6
Common proteins	P51397	2	6	1	2	0	1	6	8	4	0	1	2	1	1	1
Common proteins	P51398	6	3	4	7	7	4	4	3	4	5	4	5	6	8	5
Common proteins	P51452	3	2	2	2	1	1	1	2	1	1	1	2	3	2	2
Common proteins	P51531	1	1	0	0	0	0	0	1	0	0	2	1	0	1	0
Common proteins	P51532	3	2	3	1	2	3	1	3	0	0	1	1	3	3	4
Common proteins	P51553	5	4	3	2	2	1	7	4	4	4	1	4	3	5	5
Common proteins	P51570	12	8	5	8	7	6	2	4	3	4	3	4	8	8	6
Common proteins	P51571	6	8	7	8	8	6	8	7	7	7	8	7	8	7	8
Common proteins	P51572	9	11	11	8	7	7	8	15	15	7	7	9	12	10	11
Common proteins	P51580	1	3	4	2	1	3	1	1	1	2	0	0	3	4	3
Common proteins	P51608	1	2	0	3	1	0	1	0	1	0	0	0	1	0	1
Common proteins	P51610	27	25	20	21	16	16	14	14	14	21	20	19	24	25	24
Common proteins	P51649	2	4	1	2	3	3	0	3	2	4	4	2	2	4	3
Common proteins	P51659	43	32	27	25	28	20	28	27	29	22	29	30	37	34	32
Common proteins	P51665	4	4	3	3	6	4	3	3	6	4	4	5	3	4	4
Common proteins	P51784	0	2	1	0	2	0	1	0	1	1	1	1	1	2	1
Common proteins	P51808	3	3	1	1	1	1	0	1	0	1	1	2	1	1	1
Common proteins	P51809	3	3	2	1	1	1	1	1	2	2	3	2	2	1	3
Common proteins	P51858	38	47	41	24	29	28	41	34	43	26	29	35	38	42	42
Common proteins	P51884	4	3	3	2	3	3	2	3	2	1	4	2	6	5	2
Common proteins	P51970	6	7	5	6	7	7	8	5	6	4	4	7	7	7	8
Common proteins	P51991	18	15	12	18	13	16	29	28	19	9	14	22	18	16	17
Common proteins	P52209	32	30	29	28	17	23	25	26	27	20	30	23	25	33	26
Common proteins	P52306	3	2	1	3	2	1	1	0	1	0	1	1	3	4	1
Common proteins	P52434	5	3	4	4	2	3	3	2	3	2	3	4	5	5	5
Common proteins	P52564	6	5	8	4	5	6	3	5	5	5	7	5	9	5	9
Common proteins	P52565	25	18	15	17	20	17	18	16	16	19	16	21	20	23	23
Common proteins	P52569	6	4	3	4	5	6	7	2	5	3	3	5	4	4	5
Common proteins	P52594	8	6	5	4	6	6	7	5	5	5	6	8	8	4	6
Common proteins	P52597	29	29	29	28	29	27	26	30	24	22	29	32	31	30	39
Common proteins	P52732	4	3	2	4	1	3	2	3	3	1	2	2	3	3	2
Common proteins	P52735	2	1	4	3	2	1	1	2	2	2	3	3	4	2	3
Common proteins	P52756	3	0	0	1	1	0	0	1	1	0	0	1	1	1	0
Common proteins	P52758	1	1	1	3	2	2	1	1	3	1	3	1	0	1	1
Common proteins	P52788	4	5	3	5	4	5	3	5	4	4	7	4	7	8	5
Common proteins	P52815	4	2	5	7	4	5	2	4	4	2	9	3	5	5	6
Common proteins	P52888	14	12	18	18	15	12	11	12	14	15	15	14	18	16	19
Common proteins	P52907	23	17	19	16	14	14	21	22	21	17	14	13	19	21	22
Common proteins	P52943	6	7	7	6	8	5	5	8	6	6	8	8	5	6	6
Common proteins	P52948	23	20	19	22	18	26	17	15	20	14	20	17	22	25	20
Common proteins	P53004	4	3	5	4	3	3	2	3	2	5	3	6	4	6	5
Common proteins	P53007	5	3	3	1	1	2	0	1	2	2	3	3	1	2	2
Common proteins	P53041	10	9	8	6	6	6	4	3	8	10	4	8	7	7	11
Common proteins	P53365	2	3	1	1	2	1	1	1	1	2	1	4	3	3	3
Common proteins	P53367	6	4	3	3	1	2	2	4	3	2	2	3	3	3	4
Common proteins	P53384	3	5	3	4	4	4	3	4	3	2	4	4	3	5	2
Common proteins	P53396	51	58	41	48	40	36	42	40	43	53	42	47	47	44	50
Common proteins	P53582	8	3	2	5	3	5	3	4	3	5	3	8	6	6	4
Common proteins	P53597	7	11	8	5	5	2	5	8	8	7	6	7	6	5	8
Common proteins	P53602	1	0	0	0	1	0	0	0	0	0	0	0	0	1	1
Common proteins	P53611	6	4	3	4	1	2	2	3	2	1	1	2	3	3	3
Common proteins	P53634	9	5	5	4	10	4	6	6	6	9	7	7	8	5	8
Common proteins	P53680	1	0	1	2	1	1	1	1	1	0	1	1	1	0	1
Common proteins	P53701	11	14	8	10	8	7	8	8	8	10	6	9	10	8	9
Common proteins	P53985	6	5	3	6	4	6	4	8	8	5	6	6	5	4	6
Common proteins	P53990	2	3	2	0	2	4	2	1	2	1	3	3	3	2	3
Common proteins	P53992	16	18	16	13	16	22	16	16	12	13	16	19	19	18	20
Common proteins	P53999	13	15	12	11	7	7	8	6	8	11	10	9	12	13	11
Common proteins	P54105	7	6	5	5	6	3	8	6	5	5	5	6	4	7	6
Common proteins	P54578	20	21	14	15	13	14	10	14	18	18	12	16	18	21	19
Common proteins	P54709	16	14	13	9	9	8	7	6	6	12	11	10	14	13	10
Common proteins	P54725	6	5	1	1	3	2	2	4	6	0	2	4	3	4	4
Common proteins	P54727	9	11	5	11	4	6	9	8	8	8	8	9	11	15	10
Common proteins	P54852	1	2	1	0	0	0	0	0	0	1	1	0	2	0	1
Common proteins	P54868	0	0	0	1	0	1	0	2	2	1	5	0	0	0	0
Common proteins	P54886	24	25	24	19	14	19	11	15	23	20	20	20	19	25	20
Common proteins	P55010	13	11	5	8	9	9	7	7	13	12	7	10	12	9	9
Common proteins	P55011	2	0	2	0	0	0	0	0	0	3	0	1	1	2	0
Common proteins	P55039	1	3	2	2	0	0	0	0	1	0	1	0	1	0	1
Common proteins	P55060	60	62	64	41	40	46	51	51	50	57	63	52	67	60	68
Common proteins	P55081	2	1	1	2	1	2	0	0	0	0	1	1	1	2	2
Common proteins	P55084	17	17	16	14	11	13	13	15	18	16	10	14	21	19	24
Common proteins	P55145	4	6	5	5	5	4	2	3	4	3	3	4	8	7	6
Common proteins	P55157	2	2	2	1	2	3	1	1	1	0	1	0	3	3	3
Common proteins	P55209	15	9	8	7	10	11	8	8	7	7	9	8	11	11	13
Common proteins	P55210	3	1	1	3	2	3	2	1	1	1	2	2	2	4	2
Common proteins	P55211	8	3	6	3	5	5	1	2	3	2	1	3	5	4	7
Common proteins	P55263	10	17	11	6	9	9	6	9	6	7	13	7	9	9	10
Common proteins	P55265	29	24	22	21	26	20	19	18	26	22	18	19	24	26	26
Common proteins	P55327	9	7	8	5	6	4	5	5	7	6	6	9	10	11	7
Common proteins	P55735	10	13	11	11	6	9	8	8	7	9	8	9	15	14	13
Common proteins	P55769	10	12	9	7	7	7	9	7	8	8	11	10	14	11	9
Common proteins	P55795	8	16	9	15	12	10	11	8	13	12	11	8	9	12	11
Common proteins	P55884	41	33	32	26	17	22	25	31	29	24	33	25	36	37	38
Common proteins	P55957	1	1	1	1	2	1	2	1	2	1	0	2	1	1	1
Common proteins	P56134	5	8	7	2	3	2	2	3	2	5	3	4	6	6	6
Common proteins	P56182	7	9	4	7	6	4	4	5	4	4	2	5	7	5	4
Common proteins	P56192	49	48	41	40	44	40	35	33	35	33	34	37	40	42	43
Common proteins	P56199	4	7	7	5	4	5	5	3	7	3	4	9	5	6	6
Common proteins	P56211	6	3	5	3	4	4	4	3	3	7	3	4	4	3	4
Common proteins	P56385	3	4	4	1	3	2	3	3	2	5	3	3	2	5	5
Common proteins	P56537	17	17	15	12	14	11	13	14	13	12	13	13	19	14	15
Common proteins	P56545	4	7	2	2	3	4	2	1	0	6	3	5	7	5	6
Common proteins	P56556	1	3	3	2	2	2	1	3	1	2	2	2	3	2	1
Common proteins	P57081	3	2	2	2	3	0	2	3	1	2	0	3	3	7	4
Common proteins	P57088	4	4	4	6	3	3	2	2	1	1	4	2	2	3	6
Common proteins	P57105	6	3	6	1	1	2	1	1	2	2	1	4	3	4	4
Common proteins	P57678	5	6	2	2	3	1	3	3	4	2	6	3	3	4	5
Common proteins	P57737	4	2	1	3	0	0	0	0	1	1	0	1	1	2	1
Common proteins	P57740	11	11	8	9	8	9	7	8	7	7	6	10	10	11	14
Common proteins	P57764	0	2	1	0	0	0	0	0	0	0	0	2	0	1	2
Common proteins	P57772	3	0	0	0	0	1	0	0	0	1	0	2	0	1	1
Common proteins	P58004	1	1	0	0	1	0	0	0	2	1	0	1	0	1	1
Common proteins	P58107	11	11	8	3	10	3	3	5	6	5	7	7	10	11	7
Common proteins	P58546	5	6	6	5	6	5	4	5	5	2	5	2	6	7	7
Common proteins	P59998	6	4	4	4	3	3	1	1	3	2	1	1	7	6	7
Common proteins	P60002	1	3	2	3	2	4	1	1	2	2	1	2	1	2	3
Common proteins	P60033	2	2	1	3	2	2	4	1	1	2	2	1	1	1	1
Common proteins	P60174	95	99	85	78	82	76	98	90	101	82	79	86	103	107	117
Common proteins	P60228	15	10	12	12	11	9	11	11	14	11	12	16	15	15	21
Common proteins	P60468	5	7	7	4	4	4	7	6	6	2	4	5	4	5	5
Common proteins	P60510	1	2	1	1	0	1	0	0	1	1	1	1	2	2	2
Common proteins	P60866	18	20	17	22	16	19	17	14	23	16	13	22	17	16	19
Common proteins	P60900	27	22	19	21	22	21	21	19	21	21	23	25	26	29	25
Common proteins	P60903	10	13	13	13	12	9	11	12	10	14	10	11	15	14	13
Common proteins	P60981	7	8	8	9	5	8	5	6	12	2	5	7	8	7	12
Common proteins	P61009	2	4	2	1	1	1	2	2	2	2	1	2	1	2	1
Common proteins	P61011	7	8	5	5	6	4	3	4	5	4	6	6	5	6	7
Common proteins	P61019	6	6	5	3	7	4	4	4	5	5	5	5	6	7	5
Common proteins	P61020	2	2	1	1	1	1	0	1	2	0	1	0	1	1	1
Common proteins	P61024	1	0	0	1	0	1	1	1	1	1	0	1	1	2	1
Common proteins	P61081	6	8	11	9	5	5	5	6	7	6	7	6	8	6	8
Common proteins	P61160	14	20	17	11	10	9	14	13	14	19	13	14	17	19	18
Common proteins	P61163	7	4	2	7	5	4	7	6	7	6	7	4	6	4	5
Common proteins	P61201	12	10	7	7	8	9	5	5	8	7	7	8	13	10	10
Common proteins	P61221	17	15	15	14	11	13	13	15	19	12	17	16	15	21	14
Common proteins	P61225	1	1	1	3	1	1	0	1	0	1	2	0	1	3	1
Common proteins	P61247	40	34	29	31	41	31	43	42	44	37	33	31	34	37	34
Common proteins	P61254	2	4	1	2	2	2	3	2	5	1	1	3	3	3	4
Common proteins	P61313	14	15	16	10	10	10	19	17	14	15	13	11	13	17	19
Common proteins	P61353	19	18	21	21	24	25	24	21	23	18	23	19	23	26	20
Common proteins	P61421	2	1	2	1	1	2	0	0	1	1	0	2	1	0	1
Common proteins	P61457	3	3	2	3	2	4	3	3	3	2	2	2	3	3	3
Common proteins	P61758	4	5	5	5	3	5	4	4	6	3	6	5	3	4	5
Common proteins	P61764	4	6	2	3	2	2	1	1	2	1	2	4	2	1	2
Common proteins	P61769	7	9	6	10	8	6	3	5	12	3	3	7	5	7	8
Common proteins	P61803	2	0	2	3	1	3	0	0	2	3	1	3	3	2	3
Common proteins	P61916	5	2	2	4	2	3	3	4	3	1	2	3	3	3	2
Common proteins	P61923	6	6	5	5	6	3	4	5	3	6	5	5	8	7	5
Common proteins	P61960	3	3	1	0	2	2	2	2	2	3	2	2	2	2	2
Common proteins	P61962	1	1	2	0	2	1	2	1	0	1	1	1	2	1	2
Common proteins	P61964	10	8	5	5	7	7	6	5	7	4	5	8	9	10	9
Common proteins	P61970	7	7	5	9	6	8	5	7	6	6	7	4	7	5	6
Common proteins	P61981	16	15	14	18	13	16	10	16	14	11	9	12	18	13	13
Common proteins	P62070	2	3	0	4	2	2	1	0	1	1	0	3	3	2	4
Common proteins	P62072	2	2	0	3	1	2	2	1	3	2	1	1	1	0	1
Common proteins	P62081	4	4	3	9	4	3	6	8	8	3	7	2	3	1	4
Common proteins	P62136	6	7	3	5	1	2	3	3	3	5	0	4	5	1	5
Common proteins	P62140	10	9	11	9	8	7	7	7	8	6	11	12	8	7	8
Common proteins	P62166	1	1	2	1	1	1	2	3	1	0	1	2	3	2	3
Common proteins	P62191	18	12	15	14	10	10	10	14	12	14	11	16	14	12	12
Common proteins	P62195	18	17	13	9	12	18	12	11	11	13	9	14	14	17	16
Common proteins	P62241	35	36	26	24	25	27	34	32	38	30	31	33	38	37	32
Common proteins	P62244	13	17	15	11	9	14	12	15	17	14	12	15	16	13	14
Common proteins	P62249	13	16	22	18	15	17	20	21	13	24	19	18	15	20	16
Common proteins	P62253	1	2	1	0	1	0	0	1	0	0	0	0	1	0	1
Common proteins	P62258	58	59	54	38	43	48	53	51	68	54	50	50	59	53	60
Common proteins	P62263	18	20	20	17	15	14	21	17	20	15	19	17	24	26	24
Common proteins	P62266	10	9	9	5	9	8	9	7	10	10	8	8	8	7	10
Common proteins	P62273	5	8	4	3	4	3	6	3	6	2	4	5	6	3	5
Common proteins	P62277	12	14	8	10	3	8	8	14	12	11	2	11	8	10	12
Common proteins	P62280	25	20	22	23	16	19	27	24	21	19	18	21	24	18	27
Common proteins	P62304	4	3	2	2	3	3	1	2	1	3	3	4	3	3	4
Common proteins	P62306	9	9	7	6	5	6	11	13	9	6	10	11	7	9	10
Common proteins	P62310	1	1	4	1	1	1	2	1	2	3	2	1	4	6	4
Common proteins	P62312	1	2	2	1	1	0	0	0	0	1	0	0	0	3	0
Common proteins	P62314	3	5	5	2	4	2	3	1	3	3	2	5	5	5	6
Common proteins	P62316	13	11	12	11	8	11	13	13	16	8	7	13	13	11	9
Common proteins	P62318	14	10	12	8	12	12	12	9	14	11	8	13	7	13	11
Common proteins	P62330	4	4	2	3	5	3	4	3	4	2	3	3	4	3	6
Common proteins	P62333	16	15	15	13	13	10	12	17	12	14	9	9	17	15	14
Common proteins	P62424	31	34	36	29	22	22	31	31	29	25	24	27	37	29	37
Common proteins	P62487	2	1	1	1	1	0	1	0	0	2	0	0	1	1	1
Common proteins	P62495	15	14	10	12	12	15	10	11	11	10	10	13	14	18	18
Common proteins	P62633	15	21	18	17	17	15	21	19	21	17	14	15	16	19	20
Common proteins	P62714	1	0	1	1	1	1	0	0	0	1	1	1	1	1	1
Common proteins	P62745	5	5	7	3	3	4	3	6	5	2	6	5	4	7	8
Common proteins	P62750	16	22	18	16	15	16	18	18	22	17	20	14	21	19	19
Common proteins	P62805	210	243	233	275	292	266	125	117	134	222	201	226	241	236	240
Common proteins	P62826	23	32	31	24	24	23	30	33	39	28	27	23	31	32	28
Common proteins	P62829	27	23	18	22	19	19	20	18	22	23	18	23	34	37	33
Common proteins	P62841	7	11	5	16	6	11	4	9	11	5	12	6	7	5	7
Common proteins	P62847	7	9	13	10	8	9	8	9	7	11	11	11	12	14	13
Common proteins	P62857	14	12	14	9	10	11	8	14	4	14	5	10	12	11	11
Common proteins	P62877	7	6	6	3	3	3	6	7	9	3	4	3	4	6	4
Common proteins	P62888	22	21	17	17	18	18	11	12	18	16	15	15	27	24	27
Common proteins	P62899	7	8	11	7	11	9	6	8	10	12	8	9	10	7	11
Common proteins	P62906	36	36	33	33	38	33	35	35	30	37	31	40	37	38	36
Common proteins	P62910	23	22	21	18	12	20	22	26	26	18	15	21	20	17	21
Common proteins	P62913	9	12	7	8	9	5	9	9	14	7	8	9	17	14	11
Common proteins	P62942	6	7	7	6	6	6	6	6	6	5	5	5	6	6	7
Common proteins	P62993	3	2	2	2	3	3	1	3	1	2	2	2	2	3	3
Common proteins	P62995	4	2	2	5	4	7	5	3	6	1	4	6	2	2	3
Common proteins	P63010	13	8	9	10	15	7	5	12	9	10	15	9	9	13	14
Common proteins	P63104	41	36	33	32	30	33	52	51	54	30	39	32	44	42	42
Common proteins	P63167	4	2	6	4	4	4	4	4	3	3	3	2	8	6	6
Common proteins	P63173	2	2	3	0	1	0	1	1	1	0	3	1	5	4	3
Common proteins	P63208	8	6	7	7	3	7	9	8	8	7	8	6	7	7	9
Common proteins	P63218	3	1	2	1	3	1	2	2	0	1	1	0	3	3	1
Common proteins	P63220	13	12	7	11	9	9	12	10	8	6	9	9	10	10	9
Common proteins	P63244	48	56	52	44	41	44	49	54	46	52	53	51	54	60	50
Common proteins	P63272	1	0	1	0	1	1	0	0	0	0	0	0	1	1	1
Common proteins	P67775	3	0	1	0	0	0	1	2	2	0	0	0	1	2	0
Common proteins	P67812	2	2	2	2	1	3	1	3	0	1	2	1	3	1	2
Common proteins	P67870	7	11	8	7	6	8	8	6	6	7	7	5	10	5	8
Common proteins	P67936	14	12	15	8	9	11	19	23	18	10	9	11	13	12	13
Common proteins	P68402	5	5	3	4	3	2	3	3	6	2	5	3	5	3	5
Common proteins	P78310	2	1	3	1	1	1	2	0	1	0	3	0	2	3	1
Common proteins	P78316	11	8	6	5	9	4	4	6	7	5	5	7	10	12	12
Common proteins	P78318	6	8	4	4	6	5	2	4	4	5	5	6	6	8	6
Common proteins	P78330	8	5	7	7	5	6	12	8	9	5	7	9	9	8	9
Common proteins	P78345	1	1	1	2	1	1	1	3	1	1	3	1	1	2	1
Common proteins	P78346	3	3	3	4	6	3	4	1	4	4	5	2	6	3	3
Common proteins	P78356	3	1	1	3	1	0	0	1	1	0	2	3	1	1	4
Common proteins	P78371	47	39	38	40	38	41	46	46	48	33	45	41	47	49	46
Common proteins	P78380	0	0	0	1	0	0	0	0	0	0	1	0	0	0	0
Common proteins	P78406	18	11	15	13	15	15	10	12	10	18	18	15	17	15	23
Common proteins	P78549	1	1	1	1	0	0	2	0	0	1	1	2	1	1	1
Common proteins	P78563	3	1	0	0	1	1	3	0	1	1	1	1	5	2	3
Common proteins	P80217	2	1	0	0	1	0	0	1	1	2	0	1	0	2	0
Common proteins	P80303	10	11	5	9	10	6	7	6	8	5	9	9	10	10	12
Common proteins	P80723	74	88	74	86	68	79	80	82	99	53	61	69	65	69	75
Common proteins	P82650	6	6	8	3	6	2	4	1	3	4	4	6	8	9	10
Common proteins	P82663	3	5	4	2	4	3	5	4	2	4	2	7	6	3	3
Common proteins	P82664	2	1	2	1	1	3	1	1	1	3	1	2	3	3	2
Common proteins	P82673	5	7	3	7	5	7	3	5	4	4	3	4	5	4	5
Common proteins	P82675	3	1	2	1	1	1	1	2	0	0	3	0	2	2	2
Common proteins	P82909	3	2	1	2	3	2	1	2	1	2	1	1	1	2	2
Common proteins	P82912	1	2	1	1	2	2	2	2	2	1	2	3	2	2	1
Common proteins	P82921	1	1	1	2	0	1	2	2	3	1	2	1	2	1	1
Common proteins	P82930	5	3	1	4	2	3	5	4	4	0	2	3	4	3	4
Common proteins	P82932	3	2	2	2	1	3	1	1	4	0	1	2	3	2	3
Common proteins	P82933	8	5	9	8	5	7	6	5	8	4	6	4	6	9	6
Common proteins	P82970	12	16	12	12	12	9	16	16	13	10	12	12	14	16	17
Common proteins	P82979	10	7	11	7	5	8	12	10	9	8	9	10	9	11	10
Common proteins	P83111	0	1	0	0	0	0	0	0	0	0	1	0	2	0	2
Common proteins	P83731	16	19	15	12	11	14	13	14	8	17	15	17	18	17	14
Common proteins	P83876	2	5	3	4	2	3	3	4	2	2	2	2	2	3	5
Common proteins	P83916	2	1	2	0	1	3	1	4	1	2	1	3	3	2	2
Common proteins	P84085	3	2	3	2	2	1	2	5	5	2	2	2	2	3	4
Common proteins	P84090	16	14	21	10	10	13	10	12	17	13	13	15	13	17	14
Common proteins	P84098	22	23	22	32	15	26	20	19	29	14	14	20	25	33	26
Common proteins	P84103	12	6	9	7	8	5	10	9	7	7	8	10	9	5	9
Common proteins	P85037	1	1	2	0	1	1	1	0	1	2	1	2	2	4	1
Common proteins	P98082	1	2	3	2	4	3	3	2	1	3	3	3	4	3	4
Common proteins	P98160	8	5	6	3	3	2	3	2	1	5	4	5	6	7	4
Common proteins	P98175	3	8	6	3	1	1	1	2	2	5	8	3	9	5	6
Common proteins	P98179	4	4	1	2	2	2	1	1	5	3	1	3	1	3	1
Common proteins	P99999	10	13	14	8	6	11	10	13	15	10	10	13	12	15	13
Common proteins	Q00059	5	6	5	6	3	5	3	4	4	6	4	6	7	5	4
Common proteins	Q00169	2	3	1	5	1	6	2	2	1	4	3	2	4	3	2
Common proteins	Q00266	1	0	0	1	1	1	0	0	0	0	0	3	1	1	1
Common proteins	Q00325	25	19	26	19	20	16	20	22	23	25	23	22	19	25	21
Common proteins	Q00341	22	28	22	14	18	14	20	19	22	22	20	30	23	25	33
Common proteins	Q00403	4	4	2	0	1	1	1	2	1	4	2	3	4	5	4
Common proteins	Q00653	15	12	9	9	8	10	5	7	9	6	7	12	12	13	14
Common proteins	Q00688	13	14	11	9	9	8	9	15	12	7	10	11	12	11	12
Common proteins	Q00765	6	5	3	3	2	2	4	4	3	4	4	4	4	3	4
Common proteins	Q00796	11	15	9	14	10	10	12	9	9	8	11	10	10	11	11
Common proteins	Q01085	4	5	2	1	4	3	4	2	3	4	5	4	3	5	4
Common proteins	Q01130	10	7	8	6	7	5	6	5	6	8	7	8	6	11	9
Common proteins	Q01415	2	1	1	0	1	2	1	1	0	1	1	1	0	2	3
Common proteins	Q01433	6	4	1	0	0	1	3	2	0	2	0	3	2	2	2
Common proteins	Q01469	6	5	4	6	5	5	5	7	7	3	5	6	9	3	7
Common proteins	Q01780	20	18	17	7	11	9	6	6	5	12	11	14	16	20	16
Common proteins	Q01813	29	30	24	19	20	17	22	18	18	26	23	22	30	29	28
Common proteins	Q01831	4	1	0	3	1	1	2	1	2	0	1	1	3	3	3
Common proteins	Q01844	13	15	11	6	8	6	12	8	10	10	9	12	11	14	9
Common proteins	Q01970	11	12	10	6	7	5	10	7	10	8	4	4	12	12	7
Common proteins	Q02127	1	3	3	1	2	2	3	2	1	2	1	2	2	2	2
Common proteins	Q02241	2	1	2	1	2	1	2	2	1	3	4	2	4	3	1
Common proteins	Q02252	5	7	6	4	12	9	3	1	3	7	6	6	12	9	9
Common proteins	Q02388	4	3	1	2	2	1	3	2	4	2	3	2	2	5	2
Common proteins	Q02543	25	27	25	17	18	18	19	17	20	18	20	20	24	20	25
Common proteins	Q02750	6	1	4	3	6	3	4	5	5	5	3	3	3	6	3
Common proteins	Q02790	43	34	35	29	27	29	34	32	35	26	29	34	36	37	36
Common proteins	Q02809	31	20	22	17	22	23	16	16	12	24	16	21	26	21	20
Common proteins	Q02818	4	4	8	6	4	3	4	6	7	4	6	5	6	7	5
Common proteins	Q02878	36	43	39	33	30	34	42	39	45	33	38	40	39	38	38
Common proteins	Q02880	7	10	6	5	1	5	2	2	6	4	4	3	9	11	6
Common proteins	Q02952	2	3	0	3	0	1	1	1	3	1	2	1	1	2	3
Common proteins	Q02978	12	13	9	8	13	10	9	11	10	10	6	11	10	15	16
Common proteins	Q03154	5	8	1	5	6	5	3	2	3	3	4	2	6	6	5
Common proteins	Q03169	1	1	1	1	0	0	0	0	2	1	0	0	2	1	0
Common proteins	Q03252	13	13	14	12	8	8	15	11	18	9	11	14	10	15	10
Common proteins	Q03405	5	6	5	4	6	3	3	3	4	5	3	6	7	6	11
Common proteins	Q03518	7	4	5	7	3	2	2	2	1	4	2	3	4	5	4
Common proteins	Q03519	5	5	2	3	3	3	1	1	3	2	2	5	2	6	5
Common proteins	Q03701	12	13	9	7	11	6	5	4	5	8	11	9	10	8	9
Common proteins	Q04206	8	7	6	2	6	4	3	3	3	5	4	8	9	8	6
Common proteins	Q04446	16	15	10	12	12	11	11	12	15	7	11	11	14	15	12
Common proteins	Q04637	44	52	45	34	34	36	43	42	39	33	32	42	47	46	51
Common proteins	Q04760	14	17	14	14	15	14	10	11	13	11	10	11	14	17	13
Common proteins	Q04837	8	8	11	11	6	10	7	8	15	9	12	8	8	10	10
Common proteins	Q04917	8	9	11	6	7	8	18	8	8	5	9	4	8	11	10
Common proteins	Q05048	4	4	2	1	4	2	1	2	2	3	3	3	7	6	6
Common proteins	Q05209	1	0	0	1	1	0	1	1	0	0	1	0	1	1	0
Common proteins	Q05397	2	0	1	1	2	1	0	1	0	0	0	2	3	3	2
Common proteins	Q05519	11	10	4	3	4	7	4	4	4	9	5	7	4	9	9
Common proteins	Q05655	0	0	1	1	0	0	0	0	0	0	0	0	0	1	0
Common proteins	Q05682	13	14	8	7	10	7	12	11	9	9	8	12	11	12	10
Common proteins	Q05D32	3	2	2	2	0	1	0	0	3	0	3	1	3	1	1
Common proteins	Q06033	11	12	9	8	8	9	7	3	10	7	10	11	15	9	20
Common proteins	Q06124	7	6	5	6	4	6	10	9	10	3	8	3	8	7	5
Common proteins	Q06136	5	4	2	3	2	3	3	5	3	2	2	5	4	3	4
Common proteins	Q06203	10	7	7	6	6	5	5	6	6	5	6	9	12	11	11
Common proteins	Q06265	8	6	3	2	4	3	2	4	2	3	3	6	6	7	6
Common proteins	Q06278	1	1	1	0	1	0	1	1	1	0	3	1	1	2	1
Common proteins	Q06323	21	22	20	14	17	21	17	14	22	14	21	19	14	20	16
Common proteins	Q06520	6	7	7	3	4	4	5	8	4	5	13	4	11	6	6
Common proteins	Q06587	2	2	1	2	3	0	2	1	1	2	2	1	1	1	0
Common proteins	Q06787	2	2	3	1	4	3	1	1	4	2	5	2	1	3	3
Common proteins	Q06830	59	75	69	58	51	61	63	57	65	57	55	62	72	69	71
Common proteins	Q07020	23	28	24	21	21	16	19	20	27	23	19	25	22	27	33
Common proteins	Q07021	28	28	22	17	15	14	20	16	16	17	16	21	27	30	34
Common proteins	Q07157	6	3	8	4	4	2	4	5	2	5	4	4	8	9	7
Common proteins	Q07812	6	10	8	7	8	7	5	7	8	6	7	7	8	9	10
Common proteins	Q07955	28	24	30	20	16	14	39	30	30	29	25	25	29	37	38
Common proteins	Q07960	9	10	4	7	4	5	5	6	6	7	7	5	7	8	5
Common proteins	Q08170	1	1	1	2	1	1	0	0	0	0	1	1	1	2	1
Common proteins	Q08211	74	74	71	60	66	62	52	57	67	54	65	55	83	77	80
Common proteins	Q08257	6	6	5	7	5	8	5	5	5	4	6	6	10	8	9
Common proteins	Q08380	4	1	1	1	2	0	2	1	1	2	0	3	4	3	2
Common proteins	Q08426	3	2	2	2	3	2	1	1	1	2	5	1	2	2	2
Common proteins	Q08623	2	1	3	2	0	2	0	2	1	1	2	2	3	2	2
Common proteins	Q08752	2	2	1	1	0	2	0	0	0	0	1	1	1	3	2
Common proteins	Q08945	26	28	22	19	21	20	19	18	21	18	24	22	30	28	31
Common proteins	Q08AD1	0	1	1	1	1	1	2	2	1	2	2	2	1	3	1
Common proteins	Q08AG7	2	3	2	2	1	1	2	1	1	3	1	2	3	1	1
Common proteins	Q08AM6	4	3	3	4	1	1	2	6	3	2	4	5	5	5	6
Common proteins	Q08J23	51	43	41	36	37	31	35	36	39	31	39	39	43	45	44
Common proteins	Q09028	4	4	4	4	3	4	4	2	3	5	4	5	5	5	5
Common proteins	Q09161	15	15	15	16	12	11	12	15	14	12	17	12	16	16	18
Common proteins	Q0VDF9	7	5	7	5	3	2	4	1	3	1	5	2	9	6	10
Common proteins	Q10567	6	7	10	2	3	4	3	2	5	7	5	5	11	7	8
Common proteins	Q10589	4	3	2	2	1	1	3	3	2	1	1	2	2	2	1
Common proteins	Q10713	8	8	7	5	7	5	5	8	7	7	7	7	8	6	9
Common proteins	Q12769	11	11	9	8	5	10	5	7	8	8	12	9	14	9	9
Common proteins	Q12788	16	17	11	20	11	17	12	12	14	16	12	16	18	20	20
Common proteins	Q12789	3	1	0	1	1	1	2	1	1	0	1	1	1	1	1
Common proteins	Q12792	9	13	6	5	6	6	7	8	6	7	7	5	9	6	7
Common proteins	Q12797	15	19	19	11	11	9	13	16	12	13	15	16	19	20	19
Common proteins	Q12802	3	4	2	1	2	2	2	3	2	1	4	4	5	4	5
Common proteins	Q12805	12	19	12	10	11	10	14	13	13	11	13	12	16	13	13
Common proteins	Q12824	1	1	1	1	0	0	1	0	0	3	1	1	2	1	3
Common proteins	Q12846	1	3	1	4	5	4	1	1	0	1	1	2	4	4	3
Common proteins	Q12849	2	2	1	1	1	2	2	3	3	3	2	2	2	2	2
Common proteins	Q12860	6	2	4	2	1	2	1	0	0	3	4	6	4	2	1
Common proteins	Q12874	18	15	8	12	12	13	9	7	11	9	13	13	12	16	18
Common proteins	Q12882	0	1	1	0	0	1	0	0	0	0	0	1	1	1	0
Common proteins	Q12888	28	16	20	16	14	15	9	12	12	11	15	18	24	21	22
Common proteins	Q12904	19	17	18	9	14	10	15	12	8	17	12	13	16	16	24
Common proteins	Q12905	31	30	30	17	20	23	19	16	18	24	24	22	33	29	35
Common proteins	Q12907	11	10	6	6	6	7	7	12	9	7	6	8	13	9	11
Common proteins	Q12931	33	29	26	23	21	21	22	25	24	24	27	28	29	34	30
Common proteins	Q12933	4	4	5	2	1	2	1	2	3	3	3	5	6	3	4
Common proteins	Q12962	2	3	0	5	3	5	2	2	3	0	3	5	3	2	3
Common proteins	Q12972	4	3	1	1	2	3	3	1	2	3	1	2	4	4	2
Common proteins	Q12986	2	1	0	2	0	0	1	0	1	0	1	2	2	0	0
Common proteins	Q12996	7	8	5	7	5	5	10	8	9	4	10	10	4	5	6
Common proteins	Q13011	11	10	12	11	8	11	13	11	10	12	11	10	10	9	10
Common proteins	Q13033	3	2	0	2	0	1	1	2	0	2	1	1	1	5	2
Common proteins	Q13042	4	4	3	7	2	2	2	4	5	1	2	3	2	5	4
Common proteins	Q13045	13	11	7	7	8	6	9	3	6	9	7	9	11	13	11
Common proteins	Q13057	5	6	3	8	6	7	6	6	8	4	9	5	5	6	8
Common proteins	Q13084	3	3	1	0	1	0	0	0	0	2	1	2	1	3	2
Common proteins	Q13098	6	7	6	4	5	6	4	4	3	5	6	3	6	5	6
Common proteins	Q13111	1	2	1	1	1	1	3	2	1	2	2	2	3	2	2
Common proteins	Q13112	3	2	0	2	3	2	0	0	3	1	1	1	3	1	1
Common proteins	Q13123	4	5	4	4	1	1	3	2	3	3	5	2	6	5	5
Common proteins	Q13126	9	10	11	10	8	10	8	9	11	5	7	6	9	6	6
Common proteins	Q13144	6	7	3	3	6	2	4	4	5	4	5	4	6	4	3
Common proteins	Q13148	11	11	11	9	8	13	13	9	14	7	10	12	10	9	9
Common proteins	Q13151	17	19	9	13	15	10	9	9	12	8	7	9	14	18	11
Common proteins	Q13155	10	6	6	6	8	8	7	7	6	4	5	9	8	10	8
Common proteins	Q13162	27	27	22	19	21	29	22	21	24	19	18	27	26	26	27
Common proteins	Q13185	11	12	16	10	10	9	10	11	14	14	12	9	12	13	12
Common proteins	Q13190	1	2	3	2	3	4	2	2	2	3	2	4	3	5	5
Common proteins	Q13200	23	25	23	32	25	31	29	24	31	31	28	24	27	29	28
Common proteins	Q13206	1	1	2	0	1	0	0	0	0	0	0	0	1	0	1
Common proteins	Q13214	5	3	5	3	1	2	4	3	4	4	5	3	7	8	9
Common proteins	Q13217	2	4	3	2	3	3	3	3	4	3	3	2	3	4	4
Common proteins	Q13228	9	10	6	6	8	6	3	7	6	6	6	6	12	13	9
Common proteins	Q13242	8	9	10	3	6	5	8	6	8	8	3	6	10	7	11
Common proteins	Q13243	7	3	4	2	2	1	3	1	2	4	2	3	4	6	4
Common proteins	Q13247	3	3	2	1	1	2	3	3	3	2	3	2	1	2	3
Common proteins	Q13257	1	1	1	1	1	1	1	1	1	2	1	3	1	2	2
Common proteins	Q13263	76	67	55	52	61	44	56	52	55	63	51	59	71	79	67
Common proteins	Q13283	38	37	36	34	32	35	34	37	38	26	31	38	42	42	43
Common proteins	Q13287	2	1	1	0	0	0	0	0	1	2	1	1	1	1	0
Common proteins	Q13347	21	17	15	17	15	18	18	18	21	11	16	18	19	15	17
Common proteins	Q13363	2	1	1	1	0	0	1	0	1	1	0	1	2	2	3
Common proteins	Q13404	7	11	12	6	5	6	6	9	7	7	6	7	8	7	10
Common proteins	Q13405	4	4	5	7	3	6	6	5	6	8	5	7	7	5	6
Common proteins	Q13409	8	10	9	8	6	7	11	10	8	12	5	7	9	10	6
Common proteins	Q13418	8	3	7	2	6	5	2	4	4	3	5	3	8	3	5
Common proteins	Q13421	2	1	2	3	3	1	4	1	1	1	1	3	2	4	2
Common proteins	Q13423	18	21	20	13	16	17	18	14	18	15	24	16	18	20	23
Common proteins	Q13425	1	0	0	1	2	0	0	0	0	1	0	0	2	1	0
Common proteins	Q13427	1	6	1	3	1	1	0	1	0	1	2	0	3	3	3
Common proteins	Q13428	15	16	12	15	18	13	18	14	27	13	6	16	19	18	14
Common proteins	Q13435	35	31	25	19	23	28	28	23	25	27	24	30	31	32	29
Common proteins	Q13442	9	7	5	5	6	5	7	4	4	6	5	6	4	9	8
Common proteins	Q13443	5	4	5	3	3	4	2	1	5	3	1	4	6	4	4
Common proteins	Q13445	9	5	6	4	3	3	3	3	5	4	5	6	3	4	4
Common proteins	Q13451	4	6	7	6	6	4	6	6	8	3	5	9	4	8	6
Common proteins	Q13485	6	5	2	3	3	1	5	4	4	4	2	3	5	3	7
Common proteins	Q13501	15	13	12	10	12	11	13	10	12	11	13	12	15	16	15
Common proteins	Q13505	5	5	7	4	6	3	2	4	4	2	4	3	4	3	3
Common proteins	Q13523	7	7	3	2	1	4	3	3	2	4	5	2	4	3	5
Common proteins	Q13526	4	6	3	4	4	3	3	3	3	4	5	4	6	7	4
Common proteins	Q13541	6	4	3	4	5	2	5	6	3	4	4	3	5	6	6
Common proteins	Q13547	4	6	3	3	3	2	5	4	5	2	3	2	5	7	6
Common proteins	Q13561	12	7	11	7	10	11	11	8	11	14	8	10	12	13	15
Common proteins	Q13564	8	7	6	5	6	5	6	8	7	6	7	9	10	6	10
Common proteins	Q13572	1	1	2	3	0	1	0	2	0	2	2	1	2	4	2
Common proteins	Q13573	4	5	4	4	3	4	4	6	4	2	6	3	4	6	4
Common proteins	Q13586	4	4	2	6	2	3	2	5	3	1	2	3	4	3	2
Common proteins	Q13595	2	1	0	2	2	1	1	1	2	1	1	2	1	1	1
Common proteins	Q13596	13	14	8	7	7	5	7	6	11	7	7	8	10	11	14
Common proteins	Q13601	6	6	7	8	4	8	6	5	5	4	4	5	4	6	6
Common proteins	Q13610	4	3	1	0	0	0	1	1	0	3	0	1	1	3	1
Common proteins	Q13617	3	4	3	5	3	4	2	3	3	5	3	3	4	4	4
Common proteins	Q13618	1	3	2	3	1	2	0	0	2	0	2	5	8	4	3
Common proteins	Q13619	9	11	9	9	7	9	6	10	9	7	5	8	9	6	7
Common proteins	Q13620	6	8	6	2	2	3	3	3	6	5	4	7	7	7	6
Common proteins	Q13630	9	7	9	8	7	8	6	7	7	11	9	9	10	9	11
Common proteins	Q13642	8	8	6	8	7	5	6	10	7	6	7	7	7	9	9
Common proteins	Q13643	2	3	2	4	2	2	1	2	3	1	3	3	0	2	2
Common proteins	Q13671	0	0	0	1	0	0	0	2	0	0	1	0	0	0	0
Common proteins	Q13685	2	1	0	1	0	0	0	0	1	0	0	3	3	0	1
Common proteins	Q13724	7	11	8	6	6	8	9	8	9	7	9	6	10	10	9
Common proteins	Q13740	2	2	0	0	1	0	1	2	1	0	2	3	1	3	3
Common proteins	Q13769	4	5	1	1	2	0	0	0	1	1	2	2	5	3	1
Common proteins	Q13823	5	10	9	3	3	5	3	4	5	3	6	5	8	8	7
Common proteins	Q13838	16	12	13	11	10	11	11	11	9	11	9	13	13	13	13
Common proteins	Q13867	4	6	4	3	2	4	0	2	2	3	1	2	4	3	4
Common proteins	Q13868	6	5	3	4	5	1	2	2	2	4	4	2	5	5	5
Common proteins	Q13887	2	2	0	1	2	0	0	0	0	0	1	1	3	3	2
Common proteins	Q13895	11	9	4	8	10	8	7	8	7	5	8	12	9	9	10
Common proteins	Q13907	1	0	0	2	0	0	1	0	2	2	1	0	0	0	3
Common proteins	Q13951	4	3	2	1	1	2	2	2	1	3	1	3	3	4	4
Common proteins	Q14008	12	11	7	8	10	7	7	6	14	7	7	3	11	12	13
Common proteins	Q14011	6	5	4	3	2	3	3	2	3	3	4	6	4	4	3
Common proteins	Q14019	2	4	3	2	1	2	4	5	6	2	1	2	4	1	4
Common proteins	Q14061	2	3	2	2	3	1	3	3	2	1	1	2	1	2	2
Common proteins	Q14103	12	14	12	12	9	14	10	9	11	10	10	9	13	14	14
Common proteins	Q14108	5	6	4	3	4	3	3	4	3	2	5	2	7	7	6
Common proteins	Q14116	5	4	6	4	7	4	5	1	2	5	3	4	7	5	7
Common proteins	Q14118	5	4	4	4	5	3	6	4	5	1	3	4	7	6	4
Common proteins	Q14126	0	1	1	0	0	2	1	0	2	3	1	2	1	2	1
Common proteins	Q14134	3	5	2	4	2	3	4	3	3	2	3	4	4	2	5
Common proteins	Q14137	10	11	12	12	6	9	8	10	7	9	7	10	10	16	11
Common proteins	Q14146	1	0	0	1	0	1	0	1	1	0	3	0	2	3	2
Common proteins	Q14151	4	5	4	3	4	3	3	4	5	3	2	6	3	6	6
Common proteins	Q14155	3	2	0	0	2	1	2	0	0	1	1	2	1	3	2
Common proteins	Q14157	25	24	11	20	20	16	18	17	19	15	14	21	18	21	26
Common proteins	Q14160	4	3	4	1	1	4	2	0	0	3	3	5	6	5	6
Common proteins	Q14165	9	9	9	4	5	7	6	8	8	7	5	5	11	11	9
Common proteins	Q14166	21	17	14	16	14	17	13	10	13	13	14	18	25	24	19
Common proteins	Q14181	1	1	3	2	1	2	0	1	0	3	4	1	3	2	1
Common proteins	Q14192	5	7	4	3	3	6	4	6	6	2	4	6	3	5	3
Common proteins	Q14197	2	3	3	3	0	1	2	2	2	2	2	3	4	5	3
Common proteins	Q14202	2	1	0	1	0	1	0	0	1	0	1	0	1	1	1
Common proteins	Q14203	28	25	17	23	21	18	14	11	16	21	13	23	24	23	19
Common proteins	Q14204	136	129	107	108	111	98	115	110	119	99	101	121	123	123	130
Common proteins	Q14232	6	4	6	1	0	2	2	4	2	3	3	2	3	5	4
Common proteins	Q14241	1	2	1	2	2	1	2	2	3	1	2	1	1	1	2
Common proteins	Q14247	18	18	23	16	14	18	20	23	24	19	16	26	19	18	18
Common proteins	Q14254	8	8	6	3	4	4	2	4	4	7	7	8	11	4	7
Common proteins	Q14257	6	10	4	5	9	5	6	5	7	8	8	7	6	12	10
Common proteins	Q14258	19	20	19	19	17	19	14	13	14	16	15	13	21	21	18
Common proteins	Q14318	4	3	2	3	3	4	4	4	3	2	5	4	3	4	4
Common proteins	Q14331	4	3	2	4	2	2	3	3	3	2	4	3	2	5	3
Common proteins	Q14353	4	2	3	2	2	2	0	2	1	3	2	3	4	5	3
Common proteins	Q14376	7	9	5	4	7	5	4	5	3	5	5	6	4	6	6
Common proteins	Q14444	17	20	15	16	15	12	15	15	14	9	16	14	23	17	16
Common proteins	Q14520	0	1	1	2	1	1	0	0	3	0	1	0	1	1	1
Common proteins	Q14558	3	4	2	4	2	2	1	1	2	4	3	3	3	3	3
Common proteins	Q14562	1	0	1	2	0	3	0	1	2	1	2	1	1	3	6
Common proteins	Q14566	20	25	23	15	23	21	17	18	18	18	19	19	23	22	24
Common proteins	Q14571	1	0	0	0	0	0	0	0	0	0	1	1	0	1	0
Common proteins	Q14573	32	31	20	16	20	22	27	22	23	15	17	18	32	19	33
Common proteins	Q14624	17	16	14	16	11	13	16	11	16	13	15	15	10	12	15
Common proteins	Q14643	11	12	6	11	6	7	8	5	7	4	8	4	9	8	11
Common proteins	Q14653	5	6	3	2	2	3	0	1	2	5	2	3	5	5	3
Common proteins	Q14669	0	1	0	3	1	1	0	0	2	0	0	2	2	1	0
Common proteins	Q14671	3	4	1	2	1	1	1	3	2	1	1	1	4	3	4
Common proteins	Q14676	2	0	1	1	1	0	1	0	0	0	1	1	1	4	0
Common proteins	Q14677	9	12	7	8	9	9	8	10	11	7	4	9	9	10	14
Common proteins	Q14683	28	25	16	24	18	21	17	19	23	16	14	18	21	19	23
Common proteins	Q14684	19	23	9	9	13	13	9	14	13	10	12	16	20	20	19
Common proteins	Q14690	21	23	16	17	16	15	15	11	21	22	18	18	23	18	20
Common proteins	Q14692	10	9	9	11	9	5	6	6	7	8	4	6	8	7	9
Common proteins	Q14694	14	9	6	6	7	7	8	7	6	9	7	10	11	9	9
Common proteins	Q14696	6	8	5	5	4	4	7	5	9	2	7	7	5	4	5
Common proteins	Q14697	107	103	109	83	76	84	84	88	89	89	100	93	111	127	114
Common proteins	Q14739	2	2	4	2	1	1	2	2	2	0	0	1	1	1	3
Common proteins	Q14764	5	10	7	5	1	2	4	4	9	4	6	4	4	7	5
Common proteins	Q14807	1	1	1	1	2	1	0	0	0	3	3	1	1	3	2
Common proteins	Q14847	14	14	14	16	14	10	15	13	17	12	11	17	16	14	13
Common proteins	Q14914	17	17	17	16	19	20	10	15	10	15	16	20	17	22	12
Common proteins	Q14966	2	3	1	5	1	2	1	1	4	4	1	4	6	3	1
Common proteins	Q14974	49	48	49	44	42	44	48	50	47	45	56	41	47	61	55
Common proteins	Q14978	9	5	6	5	8	6	11	11	16	8	3	11	6	9	9
Common proteins	Q14980	44	55	46	49	46	43	43	46	57	42	37	43	42	48	46
Common proteins	Q14C86	21	26	21	18	14	18	12	14	21	14	14	25	23	20	25
Common proteins	Q14CX7	5	6	3	8	2	7	3	3	3	5	6	5	4	5	5
Common proteins	Q15003	6	5	3	5	4	2	4	3	6	4	4	6	5	5	3
Common proteins	Q15005	2	5	4	4	2	4	3	4	4	5	1	2	4	3	3
Common proteins	Q15006	1	3	3	1	1	0	2	3	3	3	2	5	3	4	3
Common proteins	Q15007	4	7	2	4	5	3	2	3	7	1	4	5	2	1	2
Common proteins	Q15008	17	15	11	14	13	12	11	12	15	12	12	11	13	12	18
Common proteins	Q15018	4	4	2	1	5	2	1	2	3	1	2	3	2	3	3
Common proteins	Q15019	18	19	9	16	14	17	13	12	12	15	12	16	10	13	14
Common proteins	Q15020	26	23	24	16	13	18	15	21	19	16	18	20	21	17	19
Common proteins	Q15021	12	5	6	7	8	6	8	7	9	9	10	13	11	10	10
Common proteins	Q15024	7	12	8	4	4	4	6	6	7	6	5	5	5	8	7
Common proteins	Q15029	36	34	33	27	30	30	26	23	28	33	25	38	41	41	33
Common proteins	Q15031	3	1	2	3	1	1	1	2	3	1	5	1	7	4	4
Common proteins	Q15042	3	3	1	2	1	1	0	1	3	0	2	2	1	2	3
Common proteins	Q15054	2	3	4	3	4	2	3	3	2	2	3	3	3	4	3
Common proteins	Q15056	13	12	10	7	7	7	5	9	7	9	8	9	12	11	12
Common proteins	Q15057	0	1	1	0	1	1	1	1	1	0	1	3	3	3	3
Common proteins	Q15059	3	7	5	5	2	3	1	1	4	4	4	4	4	3	5
Common proteins	Q15061	13	13	11	11	12	10	7	8	12	8	9	11	9	11	11
Common proteins	Q15063	43	32	35	32	28	28	34	30	30	21	33	25	41	37	32
Common proteins	Q15067	4	5	5	8	4	9	2	3	3	5	4	5	3	5	4
Common proteins	Q15070	4	6	3	3	3	3	1	2	2	4	1	2	2	2	2
Common proteins	Q15075	13	13	7	5	16	11	12	11	18	13	11	11	16	18	16
Common proteins	Q15084	35	34	31	23	23	22	29	29	28	32	28	26	38	47	36
Common proteins	Q15102	2	4	1	3	2	2	0	1	2	3	1	4	5	2	1
Common proteins	Q15121	1	0	1	1	1	1	0	0	0	0	1	0	1	1	2
Common proteins	Q15125	4	4	6	3	1	3	3	4	2	5	6	4	5	3	3
Common proteins	Q15126	5	3	5	1	3	3	0	0	3	2	3	3	2	3	5
Common proteins	Q15154	4	6	3	2	0	2	3	7	4	2	4	3	3	2	2
Common proteins	Q15165	8	7	9	6	7	6	6	6	5	6	5	8	9	10	9
Common proteins	Q15172	0	0	1	1	0	1	0	0	1	0	0	0	0	1	0
Common proteins	Q15181	52	42	40	35	29	30	29	31	25	44	34	44	53	52	53
Common proteins	Q15185	17	14	16	9	10	10	14	21	17	12	10	13	18	17	16
Common proteins	Q15257	9	6	9	9	8	6	8	7	5	10	10	8	7	9	6
Common proteins	Q15269	6	5	5	6	4	4	4	2	7	3	5	7	8	7	9
Common proteins	Q15274	2	3	3	4	6	6	1	0	1	2	3	1	5	4	2
Common proteins	Q15287	3	6	4	4	3	4	3	4	5	2	3	4	3	6	4
Common proteins	Q15291	1	2	1	1	0	1	0	0	1	1	0	1	4	3	3
Common proteins	Q15293	21	30	23	24	19	21	31	30	24	28	34	30	29	31	31
Common proteins	Q15334	1	2	1	0	0	1	1	2	0	0	0	1	0	1	0
Common proteins	Q15361	1	1	1	0	0	1	2	1	1	0	0	0	0	2	0
Common proteins	Q15363	5	12	7	13	10	12	7	11	13	8	14	8	8	7	10
Common proteins	Q15365	35	36	28	22	21	21	26	28	29	34	35	31	40	40	31
Common proteins	Q15369	9	9	7	7	5	7	7	9	9	6	7	9	8	10	13
Common proteins	Q15370	5	3	7	5	6	4	5	4	4	4	4	4	4	4	5
Common proteins	Q15382	2	3	2	2	3	2	2	2	3	3	0	2	3	3	1
Common proteins	Q15386	2	1	0	0	0	0	0	2	1	0	2	1	2	0	1
Common proteins	Q15392	2	2	2	2	1	3	1	3	1	1	2	1	4	3	2
Common proteins	Q15393	24	26	26	22	18	19	23	19	18	29	19	24	31	29	32
Common proteins	Q15397	4	6	6	6	4	8	5	4	8	9	8	5	5	6	7
Common proteins	Q15404	2	2	1	0	2	3	0	2	2	0	0	1	4	3	2
Common proteins	Q15424	13	10	12	10	10	8	11	10	11	11	11	12	10	15	12
Common proteins	Q15427	1	1	2	2	1	1	1	0	1	3	1	1	2	1	2
Common proteins	Q15428	8	6	8	7	6	7	6	9	8	3	3	8	3	5	6
Common proteins	Q15435	5	7	7	2	4	2	3	2	5	3	5	6	7	9	7
Common proteins	Q15436	17	20	14	16	16	14	17	13	15	12	16	20	19	15	15
Common proteins	Q15437	7	6	6	8	3	7	8	5	6	3	6	6	7	7	8
Common proteins	Q15459	24	24	21	19	19	14	19	18	21	19	11	19	19	24	21
Common proteins	Q15477	1	1	2	3	2	4	1	0	1	1	2	1	2	3	3
Common proteins	Q15526	1	1	1	1	1	2	1	1	1	1	2	1	1	1	1
Common proteins	Q15527	1	1	2	1	2	2	1	1	2	0	3	1	2	2	2
Common proteins	Q15554	1	4	1	0	0	0	0	0	0	1	0	0	1	0	1
Common proteins	Q15555	5	1	1	0	0	1	0	0	0	2	0	1	1	2	3
Common proteins	Q15582	6	7	3	6	5	7	7	6	6	4	7	6	6	9	8
Common proteins	Q15599	2	4	3	0	0	0	2	1	0	1	4	3	2	6	4
Common proteins	Q15629	6	5	4	4	6	4	6	7	8	0	6	5	7	6	6
Common proteins	Q15631	4	8	5	4	7	6	7	4	4	7	4	8	10	7	5
Common proteins	Q15633	1	1	0	0	0	0	0	0	0	0	0	1	0	1	0
Common proteins	Q15637	11	17	9	13	12	11	14	11	11	9	16	14	9	10	13
Common proteins	Q15642	1	2	2	1	1	1	2	2	3	1	2	2	2	1	1
Common proteins	Q15643	1	2	0	0	1	0	1	1	1	0	1	2	0	1	1
Common proteins	Q15648	2	1	0	0	1	0	1	2	0	1	0	1	1	1	1
Common proteins	Q15650	3	6	1	2	0	0	3	1	2	1	1	0	3	4	1
Common proteins	Q15654	13	10	11	10	7	5	10	9	12	8	12	12	11	12	13
Common proteins	Q15691	18	18	15	15	16	15	13	11	21	17	11	21	23	21	22
Common proteins	Q15717	23	25	16	16	14	13	16	13	15	19	18	25	28	29	29
Common proteins	Q15738	6	9	5	5	4	6	10	7	5	6	8	6	6	9	7
Common proteins	Q15758	9	7	12	6	8	9	6	10	9	7	7	8	10	11	8
Common proteins	Q15785	13	15	14	16	12	10	10	8	13	16	8	9	14	13	18
Common proteins	Q15811	4	5	2	4	1	7	3	2	2	2	3	2	3	2	5
Common proteins	Q15813	3	1	1	1	1	0	1	0	0	1	0	1	0	3	0
Common proteins	Q15814	5	5	2	2	0	1	1	1	0	2	0	1	4	5	4
Common proteins	Q15819	6	2	9	2	2	5	5	5	4	6	3	2	8	4	6
Common proteins	Q15833	4	3	3	4	1	4	3	5	4	2	3	2	3	5	2
Common proteins	Q15910	3	1	0	1	1	2	1	3	4	1	3	1	3	3	3
Common proteins	Q15942	16	21	19	17	16	13	13	18	15	19	19	17	15	19	22
Common proteins	Q16186	8	8	7	8	7	8	5	6	6	6	6	5	9	7	8
Common proteins	Q16204	2	5	1	3	2	2	3	3	3	2	0	1	4	4	4
Common proteins	Q16222	3	3	4	3	2	2	2	3	4	3	5	3	3	3	3
Common proteins	Q16401	16	21	17	15	12	14	15	13	9	14	17	18	23	22	20
Common proteins	Q16513	11	8	9	5	5	5	4	7	4	5	4	8	7	13	6
Common proteins	Q16539	3	2	2	3	2	3	3	4	4	1	2	3	4	6	4
Common proteins	Q16540	3	3	2	0	2	2	1	1	2	2	0	1	2	3	1
Common proteins	Q16543	11	11	14	13	8	9	9	7	8	6	8	8	11	7	12
Common proteins	Q16563	4	4	4	1	1	1	2	3	1	3	4	5	6	7	3
Common proteins	Q16576	17	17	15	14	13	16	17	11	15	12	17	15	19	22	20
Common proteins	Q16595	1	1	1	0	2	1	1	1	1	2	1	2	1	1	1
Common proteins	Q16626	1	1	1	0	1	0	0	0	0	0	2	1	3	2	1
Common proteins	Q16629	5	6	5	4	6	3	3	5	6	4	4	4	5	4	6
Common proteins	Q16637	6	6	6	5	2	4	5	5	4	4	5	5	4	6	6
Common proteins	Q16643	6	12	7	7	5	7	8	10	7	4	6	9	8	7	8
Common proteins	Q16658	25	24	19	24	15	21	17	18	27	22	25	25	21	25	21
Common proteins	Q16698	10	11	9	11	9	14	7	7	5	11	11	11	17	14	15
Common proteins	Q16706	4	3	4	2	3	2	1	1	0	3	2	5	2	3	2
Common proteins	Q16718	8	10	8	7	8	7	9	9	8	8	6	9	10	10	9
Common proteins	Q16719	59	59	47	56	41	43	46	46	42	46	50	50	62	55	52
Common proteins	Q16740	9	7	10	5	7	4	4	6	4	6	4	6	8	9	8
Common proteins	Q16762	4	2	3	3	3	1	1	1	3	4	2	3	4	4	5
Common proteins	Q16763	2	3	2	2	2	2	2	2	4	4	2	3	6	2	2
Common proteins	Q16775	3	4	1	4	4	4	4	6	4	1	1	4	5	3	3
Common proteins	Q16790	0	0	0	0	0	1	0	1	1	0	1	0	0	0	0
Common proteins	Q16795	6	8	7	4	3	3	7	9	7	5	8	12	8	7	8
Common proteins	Q16836	9	10	6	7	6	7	7	8	5	6	5	7	6	8	7
Common proteins	Q16850	2	0	1	1	1	1	0	0	1	1	0	0	1	1	1
Common proteins	Q16851	16	16	15	9	6	10	8	11	13	6	11	8	12	14	12
Common proteins	Q16891	33	32	26	24	26	21	28	26	37	27	28	29	31	29	31
Common proteins	Q1ED39	4	5	2	2	2	2	2	2	2	1	4	1	1	3	3
Common proteins	Q1KMD3	27	26	23	25	21	25	17	24	23	19	26	23	30	32	28
Common proteins	Q29RF7	18	18	17	17	12	14	12	12	13	9	19	17	21	19	20
Common proteins	Q2M389	2	4	0	2	1	1	0	2	2	1	3	2	2	2	1
Common proteins	Q2NL82	11	12	10	9	8	5	8	8	7	6	8	9	9	14	12
Common proteins	Q2PZI1	2	1	0	1	1	1	0	0	0	0	0	1	0	2	2
Common proteins	Q2TAL8	3	2	2	2	2	1	2	1	1	2	4	3	3	1	2
Common proteins	Q2TAY7	7	10	7	7	6	6	3	5	4	7	6	6	7	9	8
Common proteins	Q32MZ4	12	17	15	14	12	12	11	11	11	11	7	16	13	15	14
Common proteins	Q32P28	9	10	9	9	10	9	10	13	10	8	8	11	10	8	8
Common proteins	Q32P41	1	2	1	0	0	0	0	1	0	0	0	1	2	1	1
Common proteins	Q32P44	0	2	0	0	0	0	0	0	0	0	0	3	2	0	1
Common proteins	Q3LXA3	10	13	14	11	16	15	7	16	12	15	11	14	18	17	14
Common proteins	Q3MHD2	4	3	3	3	2	3	1	4	2	3	4	3	3	4	3
Common proteins	Q3YEC7	4	5	0	2	2	1	0	0	0	2	0	1	3	1	1
Common proteins	Q3ZCQ8	9	11	8	10	9	6	5	6	7	6	5	7	10	9	8
Common proteins	Q49A26	3	4	4	5	6	2	3	5	4	1	4	5	3	7	8
Common proteins	Q4G0F5	1	1	1	1	0	0	0	0	3	0	0	0	0	0	1
Common proteins	Q4G0J3	8	6	4	7	6	4	2	2	4	4	4	0	6	5	7
Common proteins	Q4G0N4	8	9	6	3	8	4	7	8	9	7	4	7	9	8	12
Common proteins	Q4J6C6	3	0	1	2	2	1	3	2	1	1	2	1	3	1	2
Common proteins	Q4KMP7	1	3	1	1	1	1	0	0	2	0	0	0	2	0	0
Common proteins	Q4U2R6	2	1	1	1	0	0	0	0	2	1	0	1	1	0	0
Common proteins	Q4V328	6	6	4	4	5	4	4	2	5	6	2	6	6	7	6
Common proteins	Q4VC31	5	5	3	5	2	3	0	3	3	3	1	4	4	5	3
Common proteins	Q4ZIN3	1	0	0	1	0	1	0	0	0	0	0	2	1	2	0
Common proteins	Q52LJ0	6	10	9	7	5	4	9	4	5	10	8	8	8	8	7
Common proteins	Q53EP0	2	2	2	1	1	2	0	0	2	2	0	1	1	2	2
Common proteins	Q53F19	1	2	1	0	0	2	1	2	2	2	1	3	2	1	3
Common proteins	Q53FA7	4	5	1	1	1	1	0	0	3	1	1	1	4	3	1
Common proteins	Q53FT3	3	2	3	3	3	3	3	2	2	3	2	2	2	2	2
Common proteins	Q53GQ0	2	2	1	2	1	1	1	1	1	2	3	2	2	3	3
Common proteins	Q53GS7	2	2	3	1	1	0	1	0	0	1	1	1	2	2	3
Common proteins	Q53GS9	10	8	6	6	5	7	5	5	3	7	8	7	10	10	10
Common proteins	Q53H12	2	1	1	2	2	2	1	4	0	1	2	2	1	3	1
Common proteins	Q53H82	3	6	4	5	6	4	4	3	4	4	4	4	7	6	5
Common proteins	Q53H96	5	5	2	2	1	2	3	3	4	0	1	1	3	3	4
Common proteins	Q53HC9	1	1	1	0	1	0	1	1	1	0	0	1	1	1	3
Common proteins	Q53LP3	3	5	1	0	1	1	2	3	2	0	2	1	3	4	2
Common proteins	Q53S33	1	1	1	2	1	1	1	1	1	0	1	1	1	1	1
Common proteins	Q53T59	0	0	0	1	0	0	0	0	0	0	0	1	0	0	0
Common proteins	Q56VL3	2	1	1	1	1	1	1	1	2	0	0	1	1	1	1
Common proteins	Q5BJF2	1	1	2	1	2	3	1	2	2	2	2	2	3	1	5
Common proteins	Q5BKZ1	16	9	4	9	6	8	11	10	10	8	10	14	13	14	15
Common proteins	Q5F1R6	2	3	1	3	4	3	1	0	0	3	0	2	2	1	3
Common proteins	Q5H9R7	10	13	7	9	9	9	8	6	12	8	7	7	12	7	7
Common proteins	Q5J8M3	2	1	2	2	2	1	3	2	1	2	3	2	1	1	1
Common proteins	Q5JRX3	9	10	4	9	9	4	2	1	3	4	5	5	12	13	6
Common proteins	Q5JS54	3	3	0	0	1	0	2	1	1	2	1	1	0	2	2
Common proteins	Q5JSH3	5	7	4	2	1	2	4	5	3	0	5	8	6	5	7
Common proteins	Q5JSZ5	3	4	0	3	2	3	0	1	2	1	2	5	1	1	1
Common proteins	Q5JTH9	26	25	18	25	17	15	22	22	18	15	17	19	30	21	22
Common proteins	Q5JTJ3	5	3	4	4	3	3	5	5	4	5	5	5	3	3	5
Common proteins	Q5JTZ9	4	1	2	2	1	2	3	1	2	0	1	2	5	4	5
Common proteins	Q5JVF3	6	4	5	2	2	2	4	2	2	3	4	3	5	4	3
Common proteins	Q5M775	5	2	3	3	3	2	2	2	1	4	1	3	5	6	5
Common proteins	Q5QJE6	10	6	5	5	5	5	3	4	6	3	3	11	8	10	5
Common proteins	Q5R3I4	4	9	3	5	5	2	8	5	7	4	7	5	7	8	8
Common proteins	Q5RI15	5	3	3	3	5	3	4	5	4	4	2	2	3	2	4
Common proteins	Q5RKV6	6	4	5	2	2	3	3	8	3	5	3	4	4	6	5
Common proteins	Q5SNT2	2	2	1	1	2	0	2	2	0	1	0	1	1	2	1
Common proteins	Q5SRE5	7	7	4	6	7	2	4	5	4	1	6	6	5	6	5
Common proteins	Q5SSJ5	25	29	13	13	10	17	19	22	21	12	14	18	21	21	21
Common proteins	Q5SW79	6	7	1	3	3	2	2	2	1	1	4	1	5	4	3
Common proteins	Q5SWX8	1	2	1	1	1	2	0	4	2	3	3	2	3	6	5
Common proteins	Q5SY16	5	4	3	3	5	3	3	0	3	3	2	3	3	4	6
Common proteins	Q5T1C6	2	2	2	1	1	0	1	1	0	1	1	1	3	1	2
Common proteins	Q5T1M5	6	3	5	3	4	4	2	6	5	2	0	4	2	2	4
Common proteins	Q5T1V6	1	0	0	0	0	0	0	1	0	0	1	0	0	1	1
Common proteins	Q5T280	0	2	1	1	0	0	0	0	0	1	0	1	2	2	0
Common proteins	Q5T3I0	3	1	1	3	1	3	1	2	2	1	1	2	2	2	2
Common proteins	Q5T4S7	31	34	28	23	19	18	15	27	24	19	24	33	31	34	28
Common proteins	Q5T653	2	2	3	2	2	3	0	0	1	3	1	1	2	3	4
Common proteins	Q5T6F2	2	2	3	5	2	2	4	1	3	0	3	5	2	4	4
Common proteins	Q5T6V5	1	2	0	0	2	0	2	0	2	1	1	1	0	3	2
Common proteins	Q5T8P6	8	6	5	5	5	6	3	5	7	5	4	5	8	7	5
Common proteins	Q5TAQ9	0	1	0	1	0	0	0	0	1	0	0	1	0	1	1
Common proteins	Q5TBB1	0	0	1	0	0	0	1	0	0	0	1	0	0	0	1
[truncated: 2,219 more rows]
