# Supplementary material for: A Comprehensive Study of Gradient Conditions for Deep Proteome Discovery in a Complex Protein Matrix
Source: Int J Mol Sci. 2022 Oct 3;23(19):11714. doi: 10.3390/ijms231911714 (PMC9569591; doi:10.3390/ijms231911714)
Supplement: Supplementary file 1 [file ijms-23-11714-s001.zip › Table S3.xlsx]

## Sheet: <20 proteome PCA matrix
	Protein ID	linear_1 Unique Spectral Count	linear_2 Unique Spectral Count	linear_3 Unique Spectral Count	quick_1 Unique Spectral Count	quick_2 Unique Spectral Count	quick_3 Unique Spectral Count	slow_1 Unique Spectral Count	slow_2 Unique Spectral Count	slow_3 Unique Spectral Count	step2_1 Unique Spectral Count	step2_2 Unique Spectral Count	step2_3 Unique Spectral Count	step_1 Unique Spectral Count	step_2 Unique Spectral Count	step_3 Unique Spectral Count
		linear	linear	linear	logarithm-like	logarithm-like	logarithm-like	exponent-like	exponent-like	exponent-like	stepwise	stepwise	stepwise	steplinear	steplinear	steplinear
Step-linear-only protein	O00330	0	0	0	0	0	0	0	0	0	0	0	0	3	0	5
linear-only proteins	O14497	1	0	0	2	0	0	1	0	2	0	1	1	0	0	0
linear-only proteins	O14976	1	0	1	1	3	0	1	0	0	0	0	1	0	0	0
Step-linear-only protein	O15116	0	0	0	1	0	1	0	0	0	0	0	0	0	1	0
linear-only proteins	O15164	0	2	0	1	1	0	1	0	0	0	0	1	0	0	0
linear-only proteins	O15231	1	2	0	1	0	2	0	0	0	0	0	1	0	0	0
linear-only proteins	O43292	2	4	2	0	1	1	0	2	1	0	1	1	0	0	0
linear-only proteins	O60294	1	0	0	1	0	0	0	0	2	0	1	0	0	0	0
Step-linear-only protein	O60499	0	0	0	1	1	0	0	0	0	1	0	1	0	0	2
Step-linear-only protein	O75376	0	0	0	0	1	0	0	0	0	0	0	1	0	2	1
Step-linear-only protein	O75616	0	0	0	0	0	0	0	0	0	0	0	0	1	0	1
Step-linear-only protein	O95274	0	0	0	0	0	0	0	0	1	0	0	0	1	1	0
Step-linear-only protein	O95479	0	0	0	0	2	1	0	0	1	0	0	0	1	0	0
Step-linear-only protein	P05109	0	0	0	0	0	0	1	1	1	0	2	0	2	1	2
Step-linear-only protein	P05181	0	0	0	0	0	0	0	2	2	0	4	0	1	0	1
Step-linear-only protein	P09211	0	0	0	0	3	2	0	1	0	0	0	0	0	1	0
linear-only proteins	P10646	0	2	1	0	0	1	0	0	0	1	1	0	0	0	0
Step-linear-only protein	P42684	0	0	0	0	0	0	0	0	1	0	0	0	0	1	0
Step-linear-only protein	P49247	0	0	0	1	1	2	1	0	0	1	0	1	2	2	1
linear-only proteins	P49757	1	0	1	0	0	0	0	0	1	0	0	1	0	0	0
Step-linear-only protein	P49848	0	0	0	0	2	1	0	0	0	0	0	0	0	0	1
Step-linear-only protein	P56589	0	0	0	0	0	0	0	2	1	0	3	0	1	1	0
Step-linear-only protein	Q05086	0	0	0	1	0	0	0	0	0	0	0	0	2	0	1
Step-linear-only protein	Q07617	0	0	0	0	0	0	0	0	0	0	1	1	0	0	1
Step-linear-only protein	Q13438	0	0	0	0	0	0	0	0	0	1	1	0	2	2	2
Step-linear-only protein	Q13444	0	0	0	2	0	1	0	0	2	0	0	2	1	2	0
Step-linear-only protein	Q13641	0	0	0	1	1	2	0	0	1	0	1	0	1	0	2
linear-only proteins	Q13795	2	0	0	0	0	0	0	1	1	0	0	0	0	0	0
Step-linear-only protein	Q14149	0	0	0	0	0	0	0	0	0	0	0	1	0	0	1
linear-only proteins	Q14457	0	1	0	1	0	0	0	0	1	0	0	0	0	0	0
Step-linear-only protein	Q14746	0	0	0	1	1	0	0	0	0	2	0	0	0	1	1
linear-only proteins	Q147X3	0	1	0	0	0	0	0	0	0	1	1	0	0	0	0
Step-linear-only protein	Q14919	0	0	0	0	0	0	0	0	0	0	0	0	1	2	1
linear-only proteins	Q15276	1	2	0	0	0	0	0	1	0	0	0	3	0	0	0
Step-linear-only protein	Q16512	0	0	0	1	1	1	0	1	1	0	0	1	0	1	0
linear-only proteins	Q16831	0	1	0	0	0	0	1	0	3	0	1	1	0	0	0
linear-only proteins	Q17RY6	2	0	1	1	0	0	0	0	1	1	0	2	0	0	0
Step-linear-only protein	Q4G176	0	0	0	0	1	0	1	0	0	0	0	1	0	0	1
linear-only proteins	Q5GLZ8	1	1	0	0	0	1	0	1	0	2	0	0	0	0	0
linear-only proteins	Q5HYK3	0	2	0	0	0	0	0	0	0	0	1	2	0	0	0
linear-only proteins	Q5T200	1	1	1	1	1	0	0	0	1	0	0	1	0	0	0
Step-linear-only protein	Q5VSL9	0	0	0	0	1	0	0	0	0	1	1	0	0	0	1
linear-only proteins	Q5VZL5	1	0	0	1	0	1	0	0	1	0	0	1	0	0	0
Step-linear-only protein	Q66K14	0	0	0	2	0	0	0	0	0	0	0	0	1	1	1
linear-only proteins	Q6P1J9	3	1	1	2	0	2	0	2	3	0	2	2	0	0	0
linear-only proteins	Q6P1X6	1	1	1	0	1	1	0	0	0	0	1	1	0	0	0
Step-linear-only protein	Q76FK4	0	0	0	0	0	0	0	1	3	0	0	1	1	1	1
Step-linear-only protein	Q7L1W4	0	0	0	2	0	0	0	0	0	1	0	0	0	0	3
linear-only proteins	Q7L523	1	0	1	0	0	0	2	0	3	0	0	1	0	0	0
Step-linear-only protein	Q7L592	0	0	0	0	0	0	0	0	0	0	0	1	1	1	1
linear-only proteins	Q7Z2E3	2	0	0	0	2	1	0	0	0	1	0	1	0	0	0
Step-linear-only protein	Q7Z3C6	0	0	0	0	0	0	0	0	0	0	0	1	1	0	1
linear-only proteins	Q7Z3U7	2	1	0	0	0	0	0	0	1	1	1	1	0	0	0
linear-only proteins	Q7Z569	0	2	0	2	0	0	0	0	0	0	0	0	0	0	0
linear-only proteins	Q86TP1	1	0	1	0	0	0	1	0	0	0	1	1	0	0	0
linear-only proteins	Q86Y79	1	0	0	1	1	1	0	0	0	0	1	0	0	0	0
Step-linear-only protein	Q8IW45	0	0	0	0	1	0	1	1	0	0	0	0	0	0	1
Step-linear-only protein	Q8IWA4	0	0	0	0	0	0	0	1	0	0	0	0	1	1	0
linear-only proteins	Q8IX01	0	0	1	0	0	0	0	0	1	1	0	0	0	0	0
linear-only proteins	Q8IXQ4	0	1	0	1	0	0	0	0	0	0	1	0	0	0	0
Step-linear-only protein	Q8N2K0	0	0	0	2	0	2	0	0	0	0	0	0	0	1	0
linear-only proteins	Q8N573	1	1	0	0	0	0	0	0	0	0	0	0	0	0	0
linear-only proteins	Q8NBJ4	0	1	0	0	0	0	1	1	1	0	0	1	0	0	0
Step-linear-only protein	Q8NEF9	0	0	0	0	0	0	0	0	0	0	0	0	1	2	2
Step-linear-only protein	Q8NHP6	0	0	0	0	0	0	0	1	0	2	0	1	1	0	2
linear-only proteins	Q8NI08	0	1	0	0	0	1	0	0	1	0	1	0	0	0	0
linear-only proteins	Q8TAG9	3	3	1	0	0	0	1	1	2	0	0	2	0	0	0
linear-only proteins	Q8TDQ7	1	0	1	1	0	0	0	0	0	0	0	0	0	0	0
Step-linear-only protein	Q8WTW3	0	0	0	0	0	1	1	0	0	0	1	1	1	0	1
Step-linear-only protein	Q8WUX2	0	0	0	0	1	0	0	1	0	1	0	0	0	1	1
Step-linear-only protein	Q8WWC4	0	0	0	0	0	1	0	1	1	0	0	0	2	0	3
Step-linear-only protein	Q8WXG6	0	0	0	1	0	3	0	1	0	0	0	0	2	1	1
Step-linear-only protein	Q96DZ1	0	0	0	0	1	0	0	0	0	1	0	0	2	2	2
linear-only proteins	Q96GM5	1	0	0	1	0	0	2	0	1	0	0	2	0	0	0
linear-only proteins	Q96IJ6	1	1	0	1	1	0	0	0	2	2	1	2	0	0	0
linear-only proteins	Q96MX6	0	1	0	1	0	1	1	2	1	0	0	1	0	0	0
linear-only proteins	Q96Q45	0	1	0	0	0	0	0	0	0	1	0	1	0	0	0
Step-linear-only protein	Q96QD9	0	0	0	0	0	0	0	0	0	2	1	0	0	1	0
linear-only proteins	Q96S66	3	2	0	1	0	0	0	1	1	0	0	0	0	0	0
Step-linear-only protein	Q99959	0	0	0	1	0	1	2	0	2	0	0	1	0	0	1
Step-linear-only protein	Q9BSF4	0	0	0	1	2	2	0	0	2	0	0	0	0	0	1
Step-linear-only protein	Q9BTU6	0	0	0	1	0	0	0	0	0	1	0	0	0	3	1
linear-only proteins	Q9BTY2	1	1	1	0	0	0	0	0	0	1	1	0	0	0	0
linear-only proteins	Q9BU23	0	1	0	1	0	0	0	0	1	0	0	0	0	0	0
linear-only proteins	Q9BU76	0	1	0	0	1	0	0	0	1	0	2	1	0	0	0
Step-linear-only protein	Q9BVC3	0	0	0	1	1	0	0	1	0	0	0	0	0	0	1
linear-only proteins	Q9BW71	1	1	1	2	1	1	1	1	1	2	0	2	0	0	0
Step-linear-only protein	Q9C0I1	0	0	0	0	0	0	1	1	1	0	0	0	2	2	1
Step-linear-only protein	Q9H147	0	0	0	2	0	1	0	0	0	0	0	0	0	0	1
Step-linear-only protein	Q9H1Y0	0	0	0	0	0	0	0	0	1	1	1	2	1	1	2
Step-linear-only protein	Q9H6S0	0	0	0	1	0	0	1	0	0	0	0	1	1	0	1
linear-only proteins	Q9H8G2	0	2	0	1	0	0	0	0	0	0	0	0	0	0	0
Step-linear-only protein	Q9HD26	0	0	0	1	0	0	1	0	0	0	0	0	0	3	1
linear-only proteins	Q9NRN5	0	1	1	0	1	0	0	1	0	0	0	0	0	0	0
Step-linear-only protein	Q9NVE7	0	0	0	1	1	1	0	0	0	1	1	0	0	0	1
linear-only proteins	Q9NX47	4	2	1	1	2	0	1	1	2	1	3	2	0	0	0
Step-linear-only protein	Q9NZW5	0	0	0	0	0	0	1	1	0	0	0	0	1	0	2
linear-only proteins	Q9P000	2	2	1	3	0	2	0	2	2	2	1	1	0	0	0
linear-only proteins	Q9P0J7	0	2	0	0	1	0	0	1	1	0	1	0	0	0	0
linear-only proteins	Q9UBF6	0	1	0	0	2	2	0	0	0	0	3	0	0	0	0
Step-linear-only protein	Q9UGJ1	0	0	0	0	0	0	0	0	0	1	0	1	0	0	2
linear-only proteins	Q9UJX5	2	1	0	0	1	0	0	0	1	1	1	1	0	0	0
linear-only proteins	Q9ULT8	1	1	1	3	0	0	0	0	0	0	0	1	0	0	0
linear-only proteins	Q9UNK0	1	0	0	0	0	0	0	1	0	0	0	0	0	0	0
Step-linear-only protein	Q9Y248	0	0	0	0	0	0	0	0	1	0	0	0	1	1	0
linear-only proteins	Q9Y5P4	2	1	1	0	0	0	1	1	2	1	0	0	0	0	0
Step-linear-only protein	O43251	0	0	0	1	0	0	0	0	0	0	0	1	0	1	0
linear-only proteins	Q86YQ8	0	2	0	0	0	0	1	0	0	0	0	0	0	0	0
linear-only proteins	O75348	0	1	0	1	1	1	1	1	1	1	0	1	0	0	0
linear-only proteins	O95819	1	0	0	0	0	0	1	1	0	0	0	0	0	0	0
linear-only proteins	P38405	0	0	1	0	0	0	0	0	0	0	0	0	0	0	0
Step-linear-only protein	P04920	0	0	0	0	0	0	0	0	0	0	2	0	0	2	0
Step-linear-only protein	P54855	0	0	0	0	1	1	0	1	0	0	2	1	0	1	1
linear-only proteins	P07947	1	0	0	0	0	0	0	0	0	0	2	0	0	0	0
Step-linear-only protein	Q14568	0	0	0	1	1	0	0	0	0	0	0	0	1	0	0
linear-only proteins	Q12857	1	0	0	0	0	0	0	2	1	0	0	0	0	0	0
linear-only proteins	P11509	0	1	0	0	0	0	0	0	0	0	0	0	0	0	0
Step-linear-only protein	O60656	0	0	0	0	1	1	0	0	0	0	1	0	1	1	0
linear-only proteins	P22392	1	0	0	2	1	1	1	1	2	0	0	0	0	0	0
linear-only proteins	P26927	2	0	1	1	1	1	1	0	0	1	1	1	0	0	0
Step-linear-only protein	P28347	0	0	0	0	0	1	0	0	0	0	0	0	0	1	0
linear-only proteins	P54760	0	2	0	0	0	1	0	0	1	0	1	1	0	0	0
Step-linear-only protein	P50148	0	0	0	1	1	0	0	0	0	0	0	0	1	0	1
Step-linear-only protein	P32455	0	0	0	0	0	0	1	0	0	0	0	0	0	0	1
Step-linear-only protein	Q709C8	0	0	0	0	1	0	0	0	0	2	0	1	2	1	0
linear-only proteins	P61601	1	1	0	0	0	0	1	0	0	0	0	0	0	0	0
linear-only proteins	P41221	2	0	0	0	0	0	0	3	0	0	1	0	0	0	0
Step-linear-only protein	Q96LJ7	0	0	0	2	0	0	0	0	0	3	0	1	1	2	2
linear-only proteins	P49459	1	0	0	0	0	0	0	0	0	0	0	1	0	0	0
linear-only proteins	P43353	1	1	0	1	0	1	0	0	0	1	0	2	0	0	0
linear-only proteins	P19367	0	1	0	0	0	0	0	0	1	0	0	0	0	0	0
Step-linear-only protein	Q6IQ22	0	0	0	0	0	0	0	0	0	0	0	0	0	2	0
linear-only proteins	P01116	2	1	0	0	1	0	0	0	1	0	0	0	0	0	0
Step-linear-only protein	P55854	0	0	0	1	0	0	0	0	2	0	0	0	0	1	1
Step-linear-only protein	Q15907	0	0	0	0	0	0	0	0	0	0	0	0	1	0	0
linear-only proteins	Q9HAV0	2	0	0	1	1	1	2	0	3	0	0	1	0	0	0
linear-only proteins	P62987	0	0	1	1	2	1	1	1	0	0	0	1	0	0	0
Step-linear-only protein	P68032	0	0	0	0	0	0	0	0	0	0	0	0	0	1	0
Step-linear-only protein	P83881	0	0	0	0	0	0	0	0	0	0	0	0	0	1	0
linear-only proteins	P40123	1	0	0	0	0	0	0	0	0	0	0	0	0	0	0
Step-linear-only protein	Q03468	0	0	0	0	0	0	0	0	0	0	0	0	0	1	0
linear-only proteins	Q13188	1	0	0	0	0	0	0	0	0	1	0	0	0	0	0
Step-linear-only protein	O75191	0	0	0	0	0	1	0	0	0	0	0	0	0	1	0
Step-linear-only protein	Q5XKE5	0	0	0	0	0	0	0	0	0	0	0	2	0	1	0
Step-linear-only protein	Q14789	0	0	0	0	2	2	1	2	2	1	0	4	1	0	1
Step-linear-only protein	Q5T8D3	0	0	0	0	0	0	1	0	0	0	1	1	1	2	1
Step-linear-only protein	Q641Q2	0	0	0	0	0	0	0	0	2	0	0	0	1	0	0
Step-linear-only protein	P84243	0	0	0	0	0	0	0	1	1	0	2	0	1	0	0
Step-linear-only protein	Q8TCE6	0	0	0	0	0	0	0	0	0	0	0	0	1	0	0
linear-only proteins	Q96KQ7	2	1	1	0	0	0	1	0	0	0	0	0	0	0	0
linear-only proteins	Q00577	0	1	0	1	0	1	2	2	1	0	1	1	0	0	0
Step-linear-only protein	Q9BT22	0	0	0	0	0	1	0	0	0	0	0	0	0	2	1
linear-only proteins	Q9NQA3	0	1	0	1	1	0	0	0	0	0	0	0	0	0	0
linear-only proteins	Q9P2D0	1	0	2	0	0	0	0	0	0	1	0	0	0	0	0
linear-only proteins	Q9H9G7	0	0	1	1	1	0	0	0	0	1	1	0	0	0	0
Step-linear-only protein	O14653	0	0	0	0	0	0	0	0	1	0	1	0	1	0	0
Step-linear-only protein	P00450	0	0	0	1	0	0	0	0	1	0	1	0	0	0	1
linear-only proteins	P07205	0	2	0	0	0	0	0	0	0	0	0	0	0	0	0
linear-only proteins	P10746	0	0	1	0	0	0	0	0	2	0	0	0	0	0	0
linear-only proteins	P21953	1	0	0	0	1	0	1	0	0	0	1	0	0	0	0
Step-linear-only protein	P56270	0	0	0	0	2	0	0	1	2	0	0	1	1	0	0
Step-linear-only protein	Q567U6	0	0	0	0	1	0	0	0	0	0	0	0	1	0	0
linear-only proteins	Q6P1K2	0	3	0	1	0	0	0	0	0	0	0	0	0	0	0
linear-only proteins	Q6P4Q7	1	1	0	0	0	0	0	0	0	0	0	0	0	0	0
Step-linear-only protein	Q6UW02	0	0	0	0	2	0	0	0	0	0	0	0	1	1	1
linear-only proteins	Q8IXM3	1	0	1	1	0	0	0	1	1	0	1	0	0	0	0
linear-only proteins	Q8IZ69	1	0	0	1	0	0	0	0	1	0	0	0	0	0	0
linear-only proteins	Q8TF01	0	1	0	1	0	0	0	0	0	0	0	1	0	0	0
linear-only proteins	Q8WTS1	1	0	0	0	0	0	0	0	1	0	1	0	0	0	0
Step-linear-only protein	Q92609	0	0	0	0	0	0	0	0	0	0	0	1	2	0	0
linear-only proteins	Q96LD4	2	2	0	0	0	2	0	0	0	0	1	0	0	0	0
Step-linear-only protein	Q9H173	0	0	0	1	1	0	1	0	0	0	0	0	1	2	0
linear-only proteins	Q9NX74	1	2	0	2	1	1	0	0	1	1	0	0	0	0	0
linear-only proteins	Q9NZD8	0	1	0	1	1	1	1	0	0	0	0	0	0	0	0
linear-only proteins	O95985	0	0	1	0	1	1	0	0	0	0	1	0	0	0	0
linear-only proteins	Q14542	0	2	1	1	1	2	0	0	0	1	0	1	0	0	0
Step-linear-only protein	Q7Z309	0	0	0	0	0	0	0	0	1	0	1	0	2	1	0
Step-linear-only protein	Q9NYZ1	0	0	0	0	0	0	0	0	0	0	1	0	1	0	0
linear-only proteins	O00268	0	0	1	0	0	1	1	0	0	0	0	1	0	0	0
Step-linear-only protein	O60921	0	0	0	0	0	1	0	0	0	0	0	0	1	0	1
linear-only proteins	P03891	1	0	0	0	0	1	0	1	0	0	1	0	0	0	0
linear-only proteins	P16930	1	0	0	1	0	0	0	1	1	0	2	0	0	0	0
linear-only proteins	Q8N999	0	1	0	0	0	0	0	1	0	0	0	0	0	0	0
linear-only proteins	Q96CU9	1	0	1	0	0	1	0	0	0	0	0	0	0	0	0
linear-only proteins	Q9HCD6	1	1	0	0	0	0	0	1	2	0	0	0	0	0	0
Step-linear-only protein	Q9Y2Z9	0	0	0	0	0	0	0	0	1	0	1	2	0	1	0
linear-only proteins	Q9Y6I9	0	0	1	1	0	1	0	0	0	0	0	0	0	0	0
Step-linear-only protein	Q9Y6W5	0	0	0	0	0	0	1	0	0	2	0	0	0	1	0
linear-only proteins	Q9NW08	0	1	0	1	0	0	0	0	1	1	0	0	0	0	0
Step-linear-only protein	Q9ULJ8	0	0	0	0	0	0	0	0	0	0	1	0	0	1	1
linear-only proteins	P54278	2	0	0	0	1	0	0	0	0	1	0	0	0	0	0
Step-linear-only protein	O60487	0	0	0	0	0	0	0	0	0	0	0	0	1	0	1
linear-only proteins	O60942	1	1	0	0	0	0	0	0	1	0	0	0	0	0	0
Step-linear-only protein	Q504Q3	0	0	0	0	1	0	0	1	0	0	0	0	0	1	0
Step-linear-only protein	Q96QU8	0	0	0	0	0	0	0	0	1	0	1	0	1	0	0
Step-linear-only protein	Q9H5V8	0	0	0	0	0	0	0	0	0	0	0	1	0	2	1
linear-only proteins	Q8IWR0	0	1	0	0	0	0	1	0	0	0	0	0	0	0	0
linear-only proteins	O43709	1	0	0	1	0	0	0	0	0	0	0	0	0	0	0
Step-linear-only protein	Q9BRU9	0	0	0	1	0	0	0	0	1	1	1	0	1	0	0
Step-linear-only protein	Q9Y3C8	0	0	0	0	0	1	0	1	0	0	1	0	2	1	1
Step-linear-only protein	Q9BRP1	0	0	0	0	0	0	0	0	1	0	0	0	0	1	0
linear-only proteins	Q9Y478	1	0	0	0	0	0	0	0	1	1	0	0	0	0	0
linear-only proteins	Q92954	1	0	0	0	0	0	0	0	0	0	2	0	0	0	0
Step-linear-only protein	Q9NRX5	0	0	0	1	0	0	0	0	0	0	0	1	1	0	0
Step-linear-only protein	Q8WUB8	0	0	0	1	0	0	1	0	1	0	0	0	0	1	1
linear-only proteins	Q8NFD5	0	2	0	1	0	1	0	0	1	0	0	0	0	0	0
Step-linear-only protein	Q03164	0	0	0	0	0	0	0	0	0	0	1	0	0	0	1
linear-only proteins	Q6GQQ9	1	2	0	1	0	1	0	0	1	0	1	0	0	0	0
linear-only proteins	Q9UET6	1	0	0	0	0	0	0	0	0	0	0	1	0	0	0
linear-only proteins	Q96HN2	3	1	0	0	0	0	0	0	1	0	0	0	0	0	0
linear-only proteins	Q9H0L4	0	0	1	0	0	0	0	0	0	0	0	0	0	0	0
Step-linear-only protein	Q9NUI1	0	0	0	0	0	0	0	0	0	2	0	0	2	1	0
Step-linear-only protein	O43896	0	0	0	0	0	0	0	0	0	0	0	0	1	0	0
Step-linear-only protein	P33260	0	0	0	0	0	0	0	0	0	0	0	1	1	0	1
Step-linear-only protein	Q96BM9	0	0	0	0	0	0	0	0	0	2	0	0	0	1	1
linear-only proteins	Q9NXS2	0	0	1	1	0	0	0	0	1	0	0	0	0	0	0
Step-linear-only protein	Q9H582	0	0	0	2	0	0	0	0	0	1	0	0	0	0	1
Step-linear-only protein	Q9UIC8	0	0	0	1	0	0	0	0	0	0	0	1	0	1	1
Step-linear-only protein	Q9Y5R8	0	0	0	0	0	0	0	0	0	0	0	1	2	0	0
Step-linear-only protein	P61326	0	0	0	0	0	0	0	0	0	0	1	0	3	0	0
linear-only proteins	Q5T2E6	0	0	1	0	0	0	0	0	0	0	0	1	0	0	0
Step-linear-only protein	Q9H1Z4	0	0	0	0	1	0	0	0	0	0	0	0	1	2	0
Step-linear-only protein	Q8N2G8	0	0	0	0	0	0	0	0	1	1	0	0	0	0	1
linear-only proteins	Q9UGN5	1	1	0	0	0	0	0	0	1	0	0	0	0	0	0
linear-only proteins	P42356	0	0	1	0	0	0	1	0	0	0	0	0	0	0	0
Step-linear-only protein	Q7Z4H7	0	0	0	0	0	0	0	0	0	0	1	0	1	0	0
linear-only proteins	Q9BWQ6	1	0	0	0	0	1	0	0	0	0	0	1	0	0	0
Step-linear-only protein	Q2TAA2	0	0	0	0	0	0	0	1	1	0	0	0	0	1	0
Step-linear-only protein	Q8IUI8	0	0	0	0	0	0	0	0	0	0	0	0	1	0	1
Step-linear-only protein	Q5T5Y3	0	0	0	0	0	0	0	0	0	1	0	1	1	0	1
Step-linear-only protein	Q8N5L8	0	0	0	0	0	0	1	1	1	0	0	0	1	0	0
linear-only proteins	Q96H55	1	0	0	0	0	0	1	0	1	0	1	0	0	0	0
Step-linear-only protein	Q9UPY3	0	0	0	0	0	0	0	0	0	0	0	0	0	0	2
linear-only proteins	P49069	1	2	0	0	1	0	0	1	0	0	1	1	0	0	0
linear-only proteins	Q9H7C9	0	1	0	0	0	0	0	1	0	0	0	0	0	0	0
Step-linear-only protein	O75128	0	0	0	0	2	0	0	0	0	0	0	0	0	0	1
Step-linear-only protein	Q6SJ93	0	0	0	0	0	1	0	0	0	0	0	0	0	1	0
Step-linear-only protein	Q86TB9	0	0	0	0	1	0	0	0	0	0	0	0	1	2	1
Step-linear-only protein	Q99715	0	0	0	0	0	0	0	0	2	0	0	0	0	1	0
linear-only proteins	Q4G0I0	1	1	0	0	0	0	0	0	2	0	0	1	0	0	0
linear-only proteins	Q6PJG6	1	0	0	0	0	0	0	0	0	0	0	1	0	0	0
linear-only proteins	Q8NDF8	0	1	0	0	0	1	0	0	1	0	0	0	0	0	0
linear-only proteins	Q9UGU5	0	1	0	1	0	0	0	0	0	0	1	1	0	0	0
Step-linear-only protein	Q9UBK9	0	0	0	0	1	0	0	0	0	1	0	0	1	0	2
Step-linear-only protein	Q9Y2Z2	0	0	0	0	0	0	0	0	0	1	0	0	0	0	1
Step-linear-only protein	Q8N9N2	0	0	0	1	0	1	2	1	0	2	0	1	0	0	1
Step-linear-only protein	Q9NSC2	0	0	0	1	0	1	0	0	0	0	0	0	1	2	0
linear-only proteins	Q9Y5Y0	0	1	0	0	0	0	0	0	0	1	0	1	0	0	0
Step-linear-only protein	Q6KCM7	0	0	0	0	0	0	0	0	0	1	0	0	1	0	0
Step-linear-only protein	Q9BZG8	0	0	0	0	1	0	0	0	0	1	0	0	0	0	1
linear-only proteins	Q96ME1	1	0	1	0	0	1	0	0	1	1	0	0	0	0	0
Step-linear-only protein	O15228	0	0	0	0	1	0	0	0	0	0	0	0	0	1	0
Step-linear-only protein	Q9H1D9	0	0	0	0	0	0	0	0	1	0	0	0	2	0	0
Step-linear-only protein	P30613	0	0	0	0	1	0	0	0	0	0	0	0	0	1	0
Step-linear-only protein	P54802	0	0	0	0	1	0	0	0	0	0	0	0	2	0	0
linear-only proteins	P56377	0	0	1	0	0	0	0	0	0	1	0	0	0	0	0
linear-only proteins	Q9BRL6	0	1	0	0	0	0	0	0	0	0	0	0	0	0	0
Step-linear-only protein	Q9Y608	0	0	0	0	0	0	0	0	0	0	0	0	2	1	0
linear-only proteins	Q5VST9	1	0	0	0	0	0	0	0	1	1	0	0	0	0	0
linear-only proteins	Q9Y2H1	0	1	0	0	0	1	0	0	0	0	1	0	0	0	0
linear-only proteins	Q9NUM4	0	2	0	0	0	0	0	0	1	1	0	0	0	0	0
Step-linear-only protein	Q9UPY8	0	0	0	0	0	0	0	0	0	0	0	0	0	2	1
linear-only proteins	O75688	1	0	0	0	0	0	0	0	0	0	0	0	0	0	0
linear-only proteins	Q8TB72	1	0	0	0	1	0	1	0	1	1	0	1	0	0	0
linear-only proteins	Q9BQC3	1	0	1	0	0	0	0	0	0	1	0	0	0	0	0
Step-linear-only protein	Q9H8M5	0	0	0	0	0	0	0	0	0	0	0	0	0	1	0
linear-only proteins	Q9HA47	0	0	1	1	0	0	0	0	1	0	0	1	0	0	0
Step-linear-only protein	Q96DA6	0	0	0	0	0	0	0	0	1	0	0	0	0	0	1
Step-linear-only protein	Q969Z3	0	0	0	0	0	0	0	0	0	0	0	0	0	0	1
linear-only proteins	O75828	0	0	1	0	0	0	0	1	1	0	1	0	0	0	0
Step-linear-only protein	O75410	0	0	0	0	0	0	0	0	0	1	0	0	0	0	1
linear-only proteins	Q9UNX3	1	0	0	1	0	1	0	0	0	0	0	0	0	0	0
Step-linear-only protein	P00750	0	0	0	0	1	0	0	0	0	0	0	0	0	1	1
linear-only proteins	Q9NUD5	1	1	0	0	0	0	1	1	3	0	1	1	0	0	0
